# Supplementary material for: Great chemistry between us: The link between plant chemical defenses and butterfly evolution
Source: Ecol Evol. 2021 May 27;11(13):8595–613. doi: 10.1002/ece3.7673 (PMC8258229; doi:10.1002/ece3.7673)
Supplement: Supplementary file 1 — Table S1 [file ECE3-11-8595-s003.xlsx]

## Sheet: Table S1
Table S1: Excel file containing the complete secondary metabolite database. This table contains (phylogenetically and chemotaxonomically) structured information on plant species and associated secondary metabolites, providing the background information required to score presence – absence of secondary metabolite subclasses per plant family (644 data points). Data is based on 144 studies on plant …
Family	Plant species	Type	Chemical class	Chemical subclass	Sub level	Specific compounds	Ref
Adoxaceae	Viburnum erosum	Terpenoid	Monoterpenoid	Secoiridoid glycoside		7-O-benzoylsecologanolic acid	In, S.-J., et al. (2017). "New Iridoid from the Stems of Viburnum erosum." Chemistry of Natural Compounds 53(2): 265-268.
Adoxaceae	Viburnum erosum	Terpenoid	Monoterpenoid	Iridoid glycoside		7-ketologanin, tigloylsecologanolic acid	In, S.-J., et al. (2017). "New Iridoid from the Stems of Viburnum erosum." Chemistry of Natural Compounds 53(2): 265-268.
Apiaceae	Apium graveolens	Phenolic	Coumarin	Furanocoumarin	Bergapten furanocoumarin	bergapten; scopoletin	Sbai, H., et al. (2017). "Bioguided fractionation and isolation of phytotoxic compounds from Apium graveolens L. aerial parts (Apiaceae)." South African Journal of Botany 108(Supplement C): 423-430.
Apiaceae	Apium graveolens	Phenolic	Phenylpropanoid			p-hydroxyphenethyltrans-ferulate	Sbai, H., et al. (2017). "Bioguided fractionation and isolation of phytotoxic compounds from Apium graveolens L. aerial parts (Apiaceae)." South African Journal of Botany 108(Supplement C): 423-430.
Apiaceae	Foeniculum vulgare	Phenolic	Phenylpropanoid	Phenylpropene		Estragole; trans-anethole;	Sousa, R. M. O. F., et al. (2013). "Activities of Apiaceae Essential Oils against Armyworm, Pseudaletia unipuncta (Lepidoptera: Noctuidae)." Journal of Agricultural and Food Chemistry 61(32): 7661-7672.
Apiaceae	Daucus carota	Phenolic	Phenylpropanoid				Jawdat, D., et al. (2016). "Essential oil profiling in callus of some wild and cultivated Daucus genotypes." Industrial Crops and Products 94(Supplement C): 848-855.
Apiaceae	Foeniculum vulgare	Terpenoid	Monoterpenoid	Monoterpene		Allo-ocimene; fenchone; α-phellandrene; β-phellandrene; α-terpinene; α-pinene; ; β-pinene Myrcene	Sousa, R. M. O. F., et al. (2013). "Activities of Apiaceae Essential Oils against Armyworm, Pseudaletia unipuncta (Lepidoptera: Noctuidae)." Journal of Agricultural and Food Chemistry 61(32): 7661-7672.
Apiaceae	Seseli rigidum	Terpenoid	Monoterpenoid	Monoterpene		β-phellandrene; α-pinene; sabinene; limonene; bornyl acetate	Marčetić, M., et al. (2017). "Habitat-related variation in composition of the essential oil of Seseli rigidum Waldst. & Kit. (Apiaceae)." Phytochemistry 135(Supplement C): 80-92.
Apiaceae	Daucus carota	Terpenoid	Monoterpenoid	Monoterpene			Jawdat, D., et al. (2016). "Essential oil profiling in callus of some wild and cultivated Daucus genotypes." Industrial Crops and Products 94(Supplement C): 848-855.
Apiaceae	Seseli rigidum	Terpenoid	Sesquiterpenoid	Sesquiterpene lactones		caryophyllene oxide	Marčetić, M., et al. (2017). "Habitat-related variation in composition of the essential oil of Seseli rigidum Waldst. & Kit. (Apiaceae)." Phytochemistry 135(Supplement C): 80-92.
Apiaceae	Daucus carota	Terpenoid	Sesquiterpenoid	Sesquiterpene			Jawdat, D., et al. (2016). "Essential oil profiling in callus of some wild and cultivated Daucus genotypes." Industrial Crops and Products 94(Supplement C): 848-855.
Apiaceae	Bupleurum rigidum	Terpenoid	Triterpenoid	Triterpene saponin		sandrosaponin (II-IV)	Sánchez-Contreras, S., et al. (2000). "Minor sulfated saikosaponins from the aerial parts of Bupleurum rigidum L." Phytochemistry 54(8): 783-789.
Apiaceae	Apium graveolens	Phenolic	Phthalides			senkyunolide A; (3S)-butylphthalide; sedanolide	Sbai, H., et al. (2017). "Bioguided fractionation and isolation of phytotoxic compounds from Apium graveolens L. aerial parts (Apiaceae)." South African Journal of Botany 108(Supplement C): 423-430.
Apocynaceae	Asclepias sp.	Terpenoid	Triterpenoid	Steroid	Cardenolide		Agrawal, A. A., et al. (2012). "Toxic cardenolides: chemical ecology and coevolution of specialized plant–herbivore interactions." New Phytologist 194(1): 28-45.
Apocynaceae	Asclepias otarioides	Terpenoid	Triterpenoid	Steriod	Cardenolide	12β-hydroxycoroglaucigenine-3- O-β-D-allomethyloside	Maldonado, E., et al. (2015). "Secondary Metabolites from Asclepias otarioides." Journal of the Mexican Chemical Society 59(1): 50-52.
Apocynaceae	Asclepias otarioides	Terpenoid	Triterpenoid	Triterpene saponin		oleanane (oleanonic acid, oleanolic acid & 3,4-seco-olean-12-en-3,28-dioic acid); lupane (betulinic acid)	Maldonado, E., et al. (2015). "Secondary Metabolites from Asclepias otarioides." Journal of the Mexican Chemical Society 59(1): 50-52.
Apocynaceae	Asclepias otarioides	Terpenoid	Triterpenoid	Steroid glycosides		β-sitosterol glucoside	Maldonado, E., et al. (2015). "Secondary Metabolites from Asclepias otarioides." Journal of the Mexican Chemical Society 59(1): 50-52.
Aquifoliaceae	Ilex rotunda	Phenolic	Phenolic acid	Hydroxycinnamic acid		caffeic acid	Kim, M. H., et al. (2012). "Two new hemiterpene glycosides from the leaves of Ilex rotunda. thunb." Archives of Pharmacal Research 35(10): 1779-1784.
Aquifoliaceae	Ilex rotunda	Phenolic	Phenolic acid	Hydroxycinnamic acid		3,4-dicaffeoyl quinic acid; 3,5-dicaffeoyl quinic acid; 3,5-dicaffeoyl quinic acid; 3,4,5-tricaffeoyl quinic acid; 3,5-dicaffeoyl shikimic acid	Kim, M. H., et al. (2012). "Two new hemiterpene glycosides from the leaves of Ilex rotunda. thunb." Archives of Pharmacal Research 35(10): 1779-1784.
Aquifoliaceae	Ilex rotunda	Terpenoid	Hemiterpenoid	Hemiterpene glycosides		rotundarpenoside (4-caffeoyl-3-methyl-but-2-ene-1,4-diol 1- O-β-D-glucopyranoside); rotundarpenoside A ((2S)-3-methyl-3-butene-1,2-diol 1-O-(6- caffeoyl)-β-D-glucopyranoside)	Kim, M. H., et al. (2012). "Two new hemiterpene glycosides from the leaves of Ilex rotunda. thunb." Archives of Pharmacal Research 35(10): 1779-1784.
Aquifoliaceae	Ilex latifolia	Terpenoid	Triterpenoid	Triterpene saponin		kudinoside G; kudinoside A;	Cao, X., et al. (2017). "Bioactivity-guided isolation of neuritogenic triterpenoids from the leaves of Ilex latifolia Thunb." Food & Function 8(10): 3688-3695.
Aquifoliaceae	Ilex latifolia	Terpenoid	Triterpenoid	Triterpene		lupeol; , α-amyrin; taraxerol; β-amyrin	Cao, X., et al. (2017). "Bioactivity-guided isolation of neuritogenic triterpenoids from the leaves of Ilex latifolia Thunb." Food & Function 8(10): 3688-3695.
Aquifoliaceae	Ilex cornuta	Phenolic	Flavonoid	Flavonol		quercetin, quercetin 3-O-_x0003_-D-glucopyranoside, quercetin 3-O-_x0003_-D-galactopyranoside, quercetin 3-O-_x0003_-D-glucopyranosyl-(1_x0004_6)-_x0003_-D-glucopyranoside, isorhamnetin, isorhamnetin 3-O-_x0003_-Dglucopyranoside , isorhamnetin 3-O-_x0003_-D-galactopyranoside, and isorhamnetin 3-O-_x0003_-D-glucopyranosyl-(1_x0004_6)-_x0003_- D-glucopyranoside.	Kang, Y., et al. (2014). "Secondary metabolites from the leaves of Ilex cornuta." Chemistry of Natural Compounds 50(2): 355-356.
Aquifoliaceae	Ilex cornuta	Phenolic	Phenolic acid	Hydroxycinnamic acid		caffeic acid	Kang, Y., et al. (2014). "Secondary metabolites from the leaves of Ilex cornuta." Chemistry of Natural Compounds 50(2): 355-356.
Aquifoliaceae	Ilex cornuta	Phenolic	Phenolic acid	Hydroxybenzoic acid		p-hydroxybenzoic acid, protocatechuic acid , and vanillic acid.	Kang, Y., et al. (2014). "Secondary metabolites from the leaves of Ilex cornuta." Chemistry of Natural Compounds 50(2): 355-356.
Araliaceae	Hedera helix	Terpenoid	Triterpenoid	Triterpenoid saponin		hederacoside; α-hederin	Sun, H., et al. (2017). "De novo leaf and root transcriptome analysis to identify putative genes involved in triterpenoid saponins biosynthesis in Hedera helix L." PLoS ONE 12(8): e0182243.
Asteraceae	Centaurea collinea	Phenolic	Coumarin	Simple coumarin		scoparone; scopoletin	Fernandez, I., et al. (1989). "Sesquiterpene lactones, flavonoids and coumarins from Centaurea collina." Phytochemistry 28(9): 2405-2407.
Asteraceae	Inula montana	Phenolic	Cyclitol	Inositol		myoinositol-1.5-diangelate-4,6-diacetate; myoinositol-1,6-diangelate-4,5-diacetate; myoinositol-1-angelate-4,5-diacetate-6-(2-methylbutyrate); myoinositol-1-angelate-4,5-diacetate-6-isovalerate	Roux, D., et al. (2017). "Ecophysiological and phytochemical characterization of wild populations of Inula montana L. (Asteraceae) in Southeastern France." Flora 236-237(Supplement C): 67-75.
Asteraceae	Chicoreum intybus	Phenolic	Flavonoid				Zlatić, N. and M. Stanković (2017). "Variability of Secondary Metabolites of the Species Cichorium intybus L. from Different Habitats." Plants 6(3): 38.
Asteraceae	Inula montana	Phenolic	Flavonoid	Flavone	Flavone glycoside	Chrysosplenol C, 6-hydroxykaempferol 3,7-dimethyl ether	Roux, D., et al. (2017). "Ecophysiological and phytochemical characterization of wild populations of Inula montana L. (Asteraceae) in Southeastern France." Flora 236-237(Supplement C): 67-75.
Asteraceae	Leontodon hispidus	Phenolic	Flavonoid	Flavone	Flavone glycoside	luteolin-7-O-β-D-glucuronide; luteolin-7-O-β-D-glucoside	Zidorn, C. and H. Stuppner (2001). "Evaluation of Chemosystematic Characters in the Genus Leontodon (Asteraceae)." Taxon 50(1): 115-133
Asteraceae	Centaurea cadmea	Phenolic	Flavonoid	Flavone	Flavone glycoside	scutellarin	Astari, K. A., Baykan Erel, S., Bedir, E., & Karaalp, C (2013). "Secondary metabolites of centaurea cadmea boiss." Records of Natural Products 7(3): 242-244.
Asteraceae	Centaurea pannonica	Phenolic	Flavonoid	Flavone		apigenin; hispidulin	Milošević Ifantis, T., et al. (2013). "Secondary metabolites from the aerial parts of Centaurea pannonica (Heuff.) Simonk. from Serbia and their chemotaxonomic importance." Phytochemistry 94(Supplement C): 159-170.
Asteraceae	Centaurea pannonica	Phenolic	Flavonoid	Flavonol	Flavonol glycoside	6-methoxykaempferol	Milošević Ifantis, T., et al. (2013). "Secondary metabolites from the aerial parts of Centaurea pannonica (Heuff.) Simonk. from Serbia and their chemotaxonomic importance." Phytochemistry 94(Supplement C): 159-170.
Asteraceae	Centaurea pannonica	Phenolic	Flavonoid	Flavone	Flavone glycoside	diosmetin;nepetin; hispidulin 7-O-β-d-glucopyranoside ; nepetin-7-O-β-d-glucopyranoside;	Milošević Ifantis, T., et al. (2013). "Secondary metabolites from the aerial parts of Centaurea pannonica (Heuff.) Simonk. from Serbia and their chemotaxonomic importance." Phytochemistry 94(Supplement C): 159-170.
Asteraceae	Centaurea jacea	Phenolic	Flavonoid	Flavone		apigenin;	Forgo, P., et al. (2012). "Bioactivity-guided isolation of antiproliferative compounds from Centaurea jacea L." Fitoterapia 83(5): 921-925.
Asteraceae	Centaurea jacea	Phenolic	Flavonoid	Flavone	Flavone glycoside	cirsiliol; hispidulin; eupatorin; isokaempferide; axillarin; centaureidin; 6-methoxykaempferol 3-methyl ether	Forgo, P., et al. (2012). "Bioactivity-guided isolation of antiproliferative compounds from Centaurea jacea L." Fitoterapia 83(5): 921-925.
Asteraceae	Centaurea jacea	Phenolic	Flavonoid	Flavonol	Flavonol glycoside	isokaempferide; 6-methoxykaempferol 3-methyl ether	Forgo, P., et al. (2012). "Bioactivity-guided isolation of antiproliferative compounds from Centaurea jacea L." Fitoterapia 83(5): 921-925.
Asteraceae	Centaurea collinea	Phenolic	Flavonoid	Flavone		hispidulin; apigenin; luteolin;	Fernandez, I., et al. (1989). "Sesquiterpene lactones, flavonoids and coumarins from Centaurea collina." Phytochemistry 28(9): 2405-2407.
Asteraceae	Centaurea collinea	Phenolic	Flavonoid	Flavone	Flavone glycoside	pectolinarigenin; eupafolin;	Fernandez, I., et al. (1989). "Sesquiterpene lactones, flavonoids and coumarins from Centaurea collina." Phytochemistry 28(9): 2405-2407.
Asteraceae	Centaurea pannonica	Phenolic	Lignan			matairesinol; arctigenin; arctiin	Milošević Ifantis, T., et al. (2013). "Secondary metabolites from the aerial parts of Centaurea pannonica (Heuff.) Simonk. from Serbia and their chemotaxonomic importance." Phytochemistry 94(Supplement C): 159-170.
Asteraceae	Centaurea jacea	Phenolic	Lignan			trachelogenin	Forgo, P., et al. (2012). "Bioactivity-guided isolation of antiproliferative compounds from Centaurea jacea L." Fitoterapia 83(5): 921-925.
Asteraceae	Chicoreum intybus	Phenolic	Phenolic acid	Hydroxycinnamic acid		chicoric acid, chlorogenic acid, isochlorogenic acid, dicaffeoyl tartaric acid	Zlatić, N. and M. Stanković (2017). "Variability of Secondary Metabolites of the Species Cichorium intybus L. from Different Habitats." Plants 6(3): 38.
Asteraceae	Leontodon hispidus	Phenolic	Phenolic acid	Hydroxycinnamic acid		3,5-diccaffeoyl quinic acid; caffeoyl tartaric acid; chicoric acid	Zidorn, C. and H. Stuppner (2001). "Evaluation of Chemosystematic Characters in the Genus Leontodon (Asteraceae)." Taxon 50(1): 115-134
Asteraceae	Centaurea cadmea	Phenolic	Phenolic acid	Hydroxycinnamic acid		chlorogenic acid;	Astari, K. A., Baykan Erel, S., Bedir, E., & Karaalp, C (2013). "Secondary metabolites of centaurea cadmea boiss." Records of Natural Products 7(3): 242-244.
Asteraceae	Centaurea cadmea	Phenolic	Phenolic acid	Hydroxybenzoic acid		syringin	Astari, K. A., Baykan Erel, S., Bedir, E., & Karaalp, C (2013). "Secondary metabolites of centaurea cadmea boiss." Records of Natural Products 7(3): 242-244.
Asteraceae	Centaurea pannonica	Phenolic	Phenolic acid	Hydroxybenzoic acid		syringin	Milošević Ifantis, T., et al. (2013). "Secondary metabolites from the aerial parts of Centaurea pannonica (Heuff.) Simonk. from Serbia and their chemotaxonomic importance." Phytochemistry 94(Supplement C): 159-170.
Asteraceae	Centaurea cadmea	Terpenoid	Triterpenoid	Steriod	Steroid glycoside	β-sitosterol-3-Ο-β−Dglucopyranoside	Astari, K. A., Baykan Erel, S., Bedir, E., & Karaalp, C (2013). "Secondary metabolites of centaurea cadmea boiss." Records of Natural Products 7(3): 242-244.
Asteraceae	Chicoreum intybus	Phenolic					Zlatić, N. and M. Stanković (2017). "Variability of Secondary Metabolites of the Species Cichorium intybus L. from Different Habitats." Plants 6(3): 38.
Asteraceae	Centaurea cadmea	Phenolic				6S, 9R-roseoside	Astari, K. A., Baykan Erel, S., Bedir, E., & Karaalp, C (2013). "Secondary metabolites of centaurea cadmea boiss." Records of Natural Products 7(3): 242-244.
Asteraceae	Chicoreum intybus	Terpenoid	Sesquiterpenoid	Sesquiterpene lactone			Zlatić, N. and M. Stanković (2017). "Variability of Secondary Metabolites of the Species Cichorium intybus L. from Different Habitats." Plants 6(3): 38.
Asteraceae	Inula montana	Terpenoid	Sesquiterpenoid	Sesquiterpene lactone		artemorin, 9B-hydroxycostunolide, reynosin, santamarine, costunolide	Roux, D., et al. (2017). "Ecophysiological and phytochemical characterization of wild populations of Inula montana L. (Asteraceae) in Southeastern France." Flora 236-237(Supplement C): 67-75.
Asteraceae	Leontodon hispidus	Terpenoid	Sesquiterpenoid	Sesquiterpene		14-hydroxy-11, 13-dihydrohypocretenolide;14-hydroxyhypocretenolide-β-D-glucoside; 14-hydroxyhypocretenolide-β-D-glucoside-4'-14"'-hydroxy-hypocretenoate	Zidorn, C. and H. Stuppner (2001). "Evaluation of Chemosystematic Characters in the Genus Leontodon (Asteraceae)." Taxon 50(1): 115-135
Asteraceae	Centaurea pannonica	Terpenoid	Sesquiterpenoid	Sesquiterpene lactone		babylin A; chlorohyssopifolin C; repin; janerin; 19-deoxyjanerin; babylin B; cebellin J ; rhaposerine; chlororepdiolide ; epoxyrepdiolide; repdiolide; 2α-hydroxy, 8-dehydroxy 15-O-methacrylate salonitenolide; 2α, 8α-dihydroxy-dehydrocostus lactone; pannonin	Milošević Ifantis, T., et al. (2013). "Secondary metabolites from the aerial parts of Centaurea pannonica (Heuff.) Simonk. from Serbia and their chemotaxonomic importance." Phytochemistry 94(Supplement C): 159-170.
Asteraceae	Centaurea jacea	Terpenoid	Sesquiterpenoid	Sesquiterpene lactone		cnicin; 4′-acetylcnicin	Forgo, P., et al. (2012). "Bioactivity-guided isolation of antiproliferative compounds from Centaurea jacea L." Fitoterapia 83(5): 921-925.
Asteraceae	Centaurea collinea	Terpenoid	Sesquiterpenoid	Sesquiterpene lactones (guaianolide group)		deacylcynaropicrin & 11/3,13-dihydro hereof; 3b-hydroxy-8aepoxymethyl acriloiloxy-4(15),10( 14),1 l( 13)-trien-(laH), (SaH)-guaian-6,12-olide & its 11/?,13-dihydroderivative	Fernandez, I., et al. (1989). "Sesquiterpene lactones, flavonoids and coumarins from Centaurea collina." Phytochemistry 28(9): 2405-2407.
Asteraceae	Centaurea jacea					1β,2-diangeloylglucose; 1β-(2-methylbutanoyl)-2-angeloyl-glucose	Forgo, P., et al. (2012). "Bioactivity-guided isolation of antiproliferative compounds from Centaurea jacea L." Fitoterapia 83(5): 921-925.
Berberidaceae	Berberis vulgaris	N-containing	Alkaloid			berberamine; palmatine; berberine; oxyberberine; columbamine; isocorydine; lambertine; magniflorine; bisbenzlisoquinoline (oxycanthine)	Mokhber-Dezfuli, N., et al. (2014). "Phytochemistry and Pharmacology of <i>Berberis</i> Species." Pharmacognosy Reviews 8(15): 8-15. Saied, S. and S. Begum (2004). "Phytochemical Studies of Berberis vulgaris." Chemistry of Natural Compounds 40(2): 137-140. Tomosaka, H., et al. (2008). "Antioxidant and cytoprotective compounds from Berberis vulgaris (barberry)." Phytother Res 22(7): 979-981. Tomos…
Berberidaceae	Berberis vulgaris	Phenolic				N-(p-trans-coumaroyl) tyramine; cannabisin G; (±)-lyoniresinol	Mokhber-Dezfuli, N., et al. (2014). "Phytochemistry and Pharmacology of <i>Berberis</i> Species." Pharmacognosy Reviews 8(15): 8-15. Saied, S. and S. Begum (2004). "Phytochemical Studies of Berberis vulgaris." Chemistry of Natural Compounds 40(2): 137-140. Tomosaka, H., et al. (2008). "Antioxidant and cytoprotective compounds from Berberis vulgaris (barberry)." Phytother Res 22(7): 979-981. Tomos…
Berberidaceae	Berberis vulgaris	Terpenoid	Triterpenoid	Triterpenoid saponin		lupeol; oleanolic acid;	Mokhber-Dezfuli, N., et al. (2014). "Phytochemistry and Pharmacology of <i>Berberis</i> Species." Pharmacognosy Reviews 8(15): 8-15. Saied, S. and S. Begum (2004). "Phytochemical Studies of Berberis vulgaris." Chemistry of Natural Compounds 40(2): 137-140. Tomosaka, H., et al. (2008). "Antioxidant and cytoprotective compounds from Berberis vulgaris (barberry)." Phytother Res 22(7): 979-981. Tomos…
Berberidaceae	Berberis vulgaris	Terpenoid	Triterpenoid	Steroid	Phytosterol	stigmasterol; stigmasterolglucoside	Mokhber-Dezfuli, N., et al. (2014). "Phytochemistry and Pharmacology of <i>Berberis</i> Species." Pharmacognosy Reviews 8(15): 8-15. Saied, S. and S. Begum (2004). "Phytochemical Studies of Berberis vulgaris." Chemistry of Natural Compounds 40(2): 137-140. Tomosaka, H., et al. (2008). "Antioxidant and cytoprotective compounds from Berberis vulgaris (barberry)." Phytother Res 22(7): 979-981. Tomos…
Betulaceae	Corylus avellana	Phenolic	Flavonoid	Flavonol		quercetin	Gantner, M. (2009). THE ROLE OF TANNINS IN THE RESISTANCE OF HAZELNUT CULTIVATED IN POLAND TO THE MAJOR PESTS, International Society for Horticultural Science (ISHS), Leuven, Belgium.
Betulaceae	Corylus avellana	Phenolic	Flavonoid				Jamshidi, M. and F. Ghanati (2017). "Taxanes content and cytotoxicity of hazel cells extract after elicitation with silver nanoparticles." Plant Physiology and Biochemistry 110(Supplement C): 178-184.
Betulaceae	Corylus avellana	Phenolic	Flavonoid	Anthocyanin			Jamshidi, M. and F. Ghanati (2017). "Taxanes content and cytotoxicity of hazel cells extract after elicitation with silver nanoparticles." Plant Physiology and Biochemistry 110(Supplement C): 178-184.
Betulaceae	Corylus avellana	Phenolic	Phenolic acid	Hydroxycinnamic acid		caffeic acid	Gantner, M. (2009). THE ROLE OF TANNINS IN THE RESISTANCE OF HAZELNUT CULTIVATED IN POLAND TO THE MAJOR PESTS, International Society for Horticultural Science (ISHS), Leuven, Belgium.
Betulaceae	Corylus avellana	Phenolic	Polyphenol	Tannin			Gantner, M. (2009). THE ROLE OF TANNINS IN THE RESISTANCE OF HAZELNUT CULTIVATED IN POLAND TO THE MAJOR PESTS, International Society for Horticultural Science (ISHS), Leuven, Belgium.
Betulaceae	Alnus glutinosa	Phenolic	Polyphenol	Condensed tannin		tannic acid	González-Hernández, M. P., et al. (2003). "Research Observation: Hydrolyzable and Condensed Tannins in Plants of Northwest Spain Forests." Journal of Range Management 56(5): 461-465.
Betulaceae	Alnus glutinosa	Phenolic	Polyphenol	Hydrolyzable tannin		tannic acid	González-Hernández, M. P., et al. (2003). "Research Observation: Hydrolyzable and Condensed Tannins in Plants of Northwest Spain Forests." Journal of Range Management 56(5): 461-465.
Betulaceae	Betula alba	Phenolic	Polyphenol	Condensed tannin		tannic acid	González-Hernández, M. P., et al. (2003). "Research Observation: Hydrolyzable and Condensed Tannins in Plants of Northwest Spain Forests." Journal of Range Management 56(5): 461-465.
Betulaceae	Corylus avellana	Phenolic					Jamshidi, M. and F. Ghanati (2017). "Taxanes content and cytotoxicity of hazel cells extract after elicitation with silver nanoparticles." Plant Physiology and Biochemistry 110(Supplement C): 178-184.
Betulaceae	Corylus avellana	Terpenoid		Taxane		taxol; baccatin II	Jamshidi, M. and F. Ghanati (2017). "Taxanes content and cytotoxicity of hazel cells extract after elicitation with silver nanoparticles." Plant Physiology and Biochemistry 110(Supplement C): 178-184.
Brassicaceae		N-containing	Alkaloid				Leite, P. M. and R. O. Castilho (2017). "Chemosystematics of Brassicales." Biochemical Systematics and Ecology 71(Supplement C): 205-211.
Brassicaceae	Brassica rapa	N-containing	Glucosinolate	Aliphatic		glucocochlearin; progoitrin; gluconapoleiferin; gluconapin; glucobrassicanapin; glucoerucin; glucoberteroin; glucoraphanin; glucoalyssin	Klopsch, R., et al. (2017). "Metabolic profiling of glucosinolates and their hydrolysis products in a germplasm collection of Brassica rapa turnips." Food Research International 100(Part 3): 392-403.
Brassicaceae	Brassica rapa	N-containing	Glucosinolate	Indolic		neoglucobrassicin; 4-hydroxyglucobrassicin; glucobrassicin	Klopsch, R., et al. (2017). "Metabolic profiling of glucosinolates and their hydrolysis products in a germplasm collection of Brassica rapa turnips." Food Research International 100(Part 3): 392-403.
Brassicaceae	Brassica rapa	N-containing	Glucosinolate	Aromatic		gluconasturtiin	Klopsch, R., et al. (2017). "Metabolic profiling of glucosinolates and their hydrolysis products in a germplasm collection of Brassica rapa turnips." Food Research International 100(Part 3): 392-403.
Brassicaceae	Brassica oleracea	N-containing	Glucosinolate	Aliphatic			Jeon, J., et al. (2018). "Transcriptome analysis and metabolic profiling of green and red kale (Brassica oleracea var. acephala) seedlings." Food Chemistry 241(Supplement C): 7-13.
Brassicaceae	Brassica oleracea	N-containing	Glucosinolate	Indolic			Jeon, J., et al. (2018). "Transcriptome analysis and metabolic profiling of green and red kale (Brassica oleracea var. acephala) seedlings." Food Chemistry 241(Supplement C): 7-13.
Brassicaceae	Brassica oleracea	N-containing	Glucosinolate	Aromatic			Jeon, J., et al. (2018). "Transcriptome analysis and metabolic profiling of green and red kale (Brassica oleracea var. acephala) seedlings." Food Chemistry 241(Supplement C): 7-13.
Brassicaceae	Barbarea rupicola	N-containing	Glucosinolate	Aromatic		gluconasturtiin	Badenes-Pérez, F. R., et al. (2011). "Phylloplane location of glucosinolates in Barbarea spp. (Brassicaceae) and misleading assessment of host suitability by a specialist herbivore." New Phytologist 189(2): 549-556.
Brassicaceae	Barbarea rupicola	N-containing	Glucosinolate	Indolic		glucobrassicin	Badenes-Pérez, F. R., et al. (2011). "Phylloplane location of glucosinolates in Barbarea spp. (Brassicaceae) and misleading assessment of host suitability by a specialist herbivore." New Phytologist 189(2): 549-556.
Brassicaceae	Barbarea verna	N-containing	Glucosinolate	Aromatic		gluconasturtiin	Badenes-Pérez, F. R., et al. (2011). "Phylloplane location of glucosinolates in Barbarea spp. (Brassicaceae) and misleading assessment of host suitability by a specialist herbivore." New Phytologist 189(2): 549-556.
Brassicaceae	Barbarea verna	N-containing	Glucosinolate	Indolic		glucobrassicin	Badenes-Pérez, F. R., et al. (2011). "Phylloplane location of glucosinolates in Barbarea spp. (Brassicaceae) and misleading assessment of host suitability by a specialist herbivore." New Phytologist 189(2): 549-556.
Brassicaceae	Barbarea vulgaris	N-containing	Glucosinolate			glucobarbarin	Badenes-Pérez, F. R., et al. (2011). "Phylloplane location of glucosinolates in Barbarea spp. (Brassicaceae) and misleading assessment of host suitability by a specialist herbivore." New Phytologist 189(2): 549-556.
Brassicaceae	Barbarea vulgaris	N-containing	Glucosinolate	Aromatic		gluconasturtiin	Badenes-Pérez, F. R., et al. (2011). "Phylloplane location of glucosinolates in Barbarea spp. (Brassicaceae) and misleading assessment of host suitability by a specialist herbivore." New Phytologist 189(2): 549-556.
Brassicaceae	Barbarea vulgaris	N-containing	Glucosinolate	Indolic		glucobrassicin	Badenes-Pérez, F. R., et al. (2011). "Phylloplane location of glucosinolates in Barbarea spp. (Brassicaceae) and misleading assessment of host suitability by a specialist herbivore." New Phytologist 189(2): 549-556.
Brassicaceae	Alliaria petiolata	N-containing	Glucosinolate	Aliphatic		sinigrin	Opitz, S. E. W., et al. (2010). "Sequestration of Glucosinolates and Iridoid Glucosides in Sawfly Species of the Genus Athalia and Their Role in Defense Against Ants." J Chem Ecol 36(2): 148-157.
Brassicaceae	Alliaria petiolata	N-containing	Glucosinolate	Indolic		glucobrassicin	Opitz, S. E. W., et al. (2010). "Sequestration of Glucosinolates and Iridoid Glucosides in Sawfly Species of the Genus Athalia and Their Role in Defense Against Ants." J Chem Ecol 36(2): 148-157.
Brassicaceae	Sinapis alba	N-containing	Glucosinolate	Aromatic		sinalbin	Opitz, S. E. W., et al. (2010). "Sequestration of Glucosinolates and Iridoid Glucosides in Sawfly Species of the Genus Athalia and Their Role in Defense Against Ants." J Chem Ecol 36(2): 148-157.
Brassicaceae	Sinapis alba	N-containing	Glucosinolate	Indolic		glucobrassicin	Opitz, S. E. W., et al. (2010). "Sequestration of Glucosinolates and Iridoid Glucosides in Sawfly Species of the Genus Athalia and Their Role in Defense Against Ants." J Chem Ecol 36(2): 148-157.
Brassicaceae	Alliaria petiolata	N-containing	Glucosinolate			alliarinoside; isovitexin-6-O''-B-D-glucoside	Haribal, M. and J. A. A. Renwick (2001). "Seasonal and Population Variation in Flavonoid and Alliarinoside Content of Alliaria petiolata." J Chem Ecol 27(8): 1585-1594.
Brassicaceae	Arabis drummondii	N-containing	Glucosinolate	Indolic			Jones, T., et al. (2006). "Simultaneous evolution of competitiveness and defense: induced switchingin Arabis drummondii." Plant Ecology 184(2): 245-257.
Brassicaceae	Isatis tinctoria	N-containing	Glucosinolate	Indolic		glucobrassicin	Mohn, T., et al. (2009). "A comprehensive metabolite profiling of Isatis tinctoria leaf extracts." Phytochemistry 70(7): 924-934.
Brassicaceae	Lunaria annua	N-containing	Glucosinolate	Indolic			Riach, A. C., et al. (2015). "Analysis of plant leaf metabolites reveals no common response to insect herbivory by Pieris rapae in three related host-plant species." Journal of Experimental Botany 66(9): 2547-2556.
Brassicaceae	Lunaria annua	N-containing	Glucosinolate	Aliphatic		sinigrin	Riach, A. C., et al. (2015). "Analysis of plant leaf metabolites reveals no common response to insect herbivory by Pieris rapae in three related host-plant species." Journal of Experimental Botany 66(9): 2547-2556.
Brassicaceae		Phenolic	Flavonoid				Leite, P. M. and R. O. Castilho (2017). "Chemosystematics of Brassicales." Biochemical Systematics and Ecology 71(Supplement C): 205-211.
Brassicaceae	Brassica oleracea	Phenolic	Flavonoid	Flavonol		quercetin	Jeon, J., et al. (2018). "Transcriptome analysis and metabolic profiling of green and red kale (Brassica oleracea var. acephala) seedlings." Food Chemistry 241(Supplement C): 7-13.
Brassicaceae	Brassica oleracea	Phenolic	Flavonoid	Anthocyanin		cyanidin derivatives	Jeon, J., et al. (2018). "Transcriptome analysis and metabolic profiling of green and red kale (Brassica oleracea var. acephala) seedlings." Food Chemistry 241(Supplement C): 7-13.
Brassicaceae	Alliaria petiolata	Phenolic	Flavonoid	Flavone			Haribal, M. and J. A. A. Renwick (2001). "Seasonal and Population Variation in Flavonoid and Alliarinoside Content of Alliaria petiolata." J Chem Ecol 27(8): 1585-1594.
Brassicaceae	Alliaria petiolata	Phenolic	Flavonoid	Flavonol	Flavonol glycoside	kaempferol derivatives	Haribal, M. and J. A. A. Renwick (2001). "Seasonal and Population Variation in Flavonoid and Alliarinoside Content of Alliaria petiolata." J Chem Ecol 27(8): 1585-1594.
Brassicaceae	Alliaria petiolata	Phenolic	Flavonoid	Anthocyanin			Haribal, M. and J. A. A. Renwick (2001). "Seasonal and Population Variation in Flavonoid and Alliarinoside Content of Alliaria petiolata." J Chem Ecol 27(8): 1585-1594.
Brassicaceae	Isatis tinctoria	Phenolic	Flavonoid	Flavone	Flavone glycoside		Mohn, T., et al. (2009). "A comprehensive metabolite profiling of Isatis tinctoria leaf extracts." Phytochemistry 70(7): 924-934.
Brassicaceae		Phenolic	Lignan				Leite, P. M. and R. O. Castilho (2017). "Chemosystematics of Brassicales." Biochemical Systematics and Ecology 71(Supplement C): 205-211.
Brassicaceae	Brassica oleracea	Phenolic	Phenolic acid	Hydroxycinnamic acid		chlorogenic acid; ferulic acid	Jeon, J., et al. (2018). "Transcriptome analysis and metabolic profiling of green and red kale (Brassica oleracea var. acephala) seedlings." Food Chemistry 241(Supplement C): 7-13.
Brassicaceae		Phenolic	Coumarin				Leite, P. M. and R. O. Castilho (2017). "Chemosystematics of Brassicales." Biochemical Systematics and Ecology 71(Supplement C): 205-211.
Brassicaceae		Terpenoid	Sesquiterpenoid				Leite, P. M. and R. O. Castilho (2017). "Chemosystematics of Brassicales." Biochemical Systematics and Ecology 71(Supplement C): 205-211.
Brassicaceae		Terpenoid	Tetraterpenoids				Leite, P. M. and R. O. Castilho (2017). "Chemosystematics of Brassicales." Biochemical Systematics and Ecology 71(Supplement C): 205-211.
Brassicaceae	Brassica oleracea	Terpenoid	Tetraterpenoids	Carotenoids		lutein; b-carotenes	Jeon, J., et al. (2018). "Transcriptome analysis and metabolic profiling of green and red kale (Brassica oleracea var. acephala) seedlings." Food Chemistry 241(Supplement C): 7-13.
Brassicaceae	Isatis tinctoria	Terpenoid	Tetraterpenoids	Carotenoids		lutein; b-carotenes; violaxanthin	Mohn, T., et al. (2009). "A comprehensive metabolite profiling of Isatis tinctoria leaf extracts." Phytochemistry 70(7): 924-934.
Brassicaceae	Barbarea vulgaris	Terpenoid	Triterpenoid	Triterpene saponin		oleanolic acid cellobioside; hederagenin cellobioside	Agerbirk, N., et al. (2003). "A Saponin Correlated with Variable Resistance of Barbarea vulgaris to the Diamondback Moth Plutella xylostella." J Chem Ecol 29(6): 1417-1433. Cao, X., et al. (2017). "Bioactivity-guided isolation of neuritogenic triterpenoids from the leaves of Ilex latifolia Thunb." Food & Function 8(10): 3688-3695. Kuzina, V., et al. (2009). "Identification of Defense Compounds in…
Brassicaceae		Terpenoid	Triterpenoid				Leite, P. M. and R. O. Castilho (2017). "Chemosystematics of Brassicales." Biochemical Systematics and Ecology 71(Supplement C): 205-211.
Brassicaceae		Terpenoid	Triterpenoid	Steroid	Sterol		Leite, P. M. and R. O. Castilho (2017). "Chemosystematics of Brassicales." Biochemical Systematics and Ecology 71(Supplement C): 205-211.
Brassicaceae	Barbarea verna	Terpenoid	Triterpenoid	Triterpene saponin		O-B-celloviosylhederagenin; 3-O-B-cellobiosyloleanolic acid	Badenes-Pérez, F. R., et al. (2011). "Phylloplane location of glucosinolates in Barbarea spp. (Brassicaceae) and misleading assessment of host suitability by a specialist herbivore." New Phytologist 189(2): 549-556.
Brassicaceae	Barbarea vulgaris	Terpenoid	Triterpenoid	Triterpene saponin		O-B-celloviosylhederagenin; 3-O-B-cellobiosyloleanolic acid	Badenes-Pérez, F. R., et al. (2011). "Phylloplane location of glucosinolates in Barbarea spp. (Brassicaceae) and misleading assessment of host suitability by a specialist herbivore." New Phytologist 189(2): 549-556.
Cannabaceae	Humulus lupulus	Phenolic	Flavonoid	Flavone		xanthohumol	Steenackers, B., et al. (2015). "Chemical transformations of characteristic hop secondary metabolites in relation to beer properties and the brewing process: A review." Food Chemistry 172(Supplement C): 742-756.
Cannabaceae	Humulus lupulus	Terpenoid	Monoterpenoid	Monoterpene		myrcene	Steenackers, B., et al. (2015). "Chemical transformations of characteristic hop secondary metabolites in relation to beer properties and the brewing process: A review." Food Chemistry 172(Supplement C): 742-756.
Cannabaceae	Humulus lupulus	Terpenoid	Sesquiterpenoid	Sesquiterpene		alpha-humulene; beta-caryophyllene	Steenackers, B., et al. (2015). "Chemical transformations of characteristic hop secondary metabolites in relation to beer properties and the brewing process: A review." Food Chemistry 172(Supplement C): 742-756.
Cannabaceae	Humulus lupulus			α-Acids		n-humulone; co-humulone	Steenackers, B., et al. (2015). "Chemical transformations of characteristic hop secondary metabolites in relation to beer properties and the brewing process: A review." Food Chemistry 172(Supplement C): 742-756.
Cannabaceae	Humulus lupulus			β-Acids		n-lupulone	Steenackers, B., et al. (2015). "Chemical transformations of characteristic hop secondary metabolites in relation to beer properties and the brewing process: A review." Food Chemistry 172(Supplement C): 742-756.
Capparaceae		N-containing	Alkaloid				Leite, P. M. and R. O. Castilho (2017). "Chemosystematics of Brassicales." Biochemical Systematics and Ecology 71(Supplement C): 205-211.
Capparaceae		N-containing	Glucosinolate	Aliphatic			Leite, P. M. and R. O. Castilho (2017). "Chemosystematics of Brassicales." Biochemical Systematics and Ecology 71(Supplement C): 205-211.
Capparaceae		N-containing	Glucosinolate	Indolic			Leite, P. M. and R. O. Castilho (2017). "Chemosystematics of Brassicales." Biochemical Systematics and Ecology 71(Supplement C): 205-211.
Capparaceae		N-containing	Glucosinolate	Aromatic			Leite, P. M. and R. O. Castilho (2017). "Chemosystematics of Brassicales." Biochemical Systematics and Ecology 71(Supplement C): 205-211.
Capparaceae	Capparis spinosa	N-containing	Glucosinolate	Aliphatic		sinigrin	Maldini, M., et al. (2016). "Metabolomic study of wild and cultivated caper (Capparis spinosa L.) from different areas of Sardinia and their comparative evaluation." Journal of Mass Spectrometry 51(9): 716-728.
Capparaceae	Capparis spinosa	N-containing	Glucosinolate	Indolic		glucobrassicin; glucocapparin; glucotropaeolin	Maldini, M., et al. (2016). "Metabolomic study of wild and cultivated caper (Capparis spinosa L.) from different areas of Sardinia and their comparative evaluation." Journal of Mass Spectrometry 51(9): 716-728.
Capparaceae		Phenolic	Flavonoid				Leite, P. M. and R. O. Castilho (2017). "Chemosystematics of Brassicales." Biochemical Systematics and Ecology 71(Supplement C): 205-211.
Capparaceae	Capparis spinosa	Phenolic	Flavonoid	Flavonol	Flavonol glycosides	rutin; robinin; isorhamnetic rutinoside; isoquercetin;	Maldini, M., et al. (2016). "Metabolomic study of wild and cultivated caper (Capparis spinosa L.) from different areas of Sardinia and their comparative evaluation." Journal of Mass Spectrometry 51(9): 716-728.
Capparaceae	Capparis spinosa	Phenolic	Flavonoid	Flavonol		kaempferol; quercetin; myrcetin	Maldini, M., et al. (2016). "Metabolomic study of wild and cultivated caper (Capparis spinosa L.) from different areas of Sardinia and their comparative evaluation." Journal of Mass Spectrometry 51(9): 716-728.
Capparaceae	Capparis spinosa	Phenolic	Flavonoid	Flavone		apigenin; luteolin	Maldini, M., et al. (2016). "Metabolomic study of wild and cultivated caper (Capparis spinosa L.) from different areas of Sardinia and their comparative evaluation." Journal of Mass Spectrometry 51(9): 716-728.
Capparaceae	Capparis spinosa	Phenolic	Flavonoid	Anthocyanin		pelargonidin 3-o-glucoside; pelargonidin 3-O-rutinoside	Maldini, M., et al. (2016). "Metabolomic study of wild and cultivated caper (Capparis spinosa L.) from different areas of Sardinia and their comparative evaluation." Journal of Mass Spectrometry 51(9): 716-728.
Capparaceae		Phenolic	Lignan				Leite, P. M. and R. O. Castilho (2017). "Chemosystematics of Brassicales." Biochemical Systematics and Ecology 71(Supplement C): 205-211.
Capparaceae	Capparis spinosa	Phenolic	Phenolic acid	Hydroxycinnamic acid		chlorogenic acid; p-coumaric acid; ferulic acid;	Maldini, M., et al. (2016). "Metabolomic study of wild and cultivated caper (Capparis spinosa L.) from different areas of Sardinia and their comparative evaluation." Journal of Mass Spectrometry 51(9): 716-728.
Capparaceae		Phenolic	Polyphenol	Tannin			Leite, P. M. and R. O. Castilho (2017). "Chemosystematics of Brassicales." Biochemical Systematics and Ecology 71(Supplement C): 205-211.
Capparaceae		Terpenoid	Sesquiterpenoid				Leite, P. M. and R. O. Castilho (2017). "Chemosystematics of Brassicales." Biochemical Systematics and Ecology 71(Supplement C): 205-211.
Capparaceae		Terpenoid	Tetraterpenoids				Leite, P. M. and R. O. Castilho (2017). "Chemosystematics of Brassicales." Biochemical Systematics and Ecology 71(Supplement C): 205-211.
Capparaceae		Terpenoid	Triterpenoid				Leite, P. M. and R. O. Castilho (2017). "Chemosystematics of Brassicales." Biochemical Systematics and Ecology 71(Supplement C): 205-211.
Capparaceae		Terpenoid	Triterpenoid	Steroid	Sterol		Leite, P. M. and R. O. Castilho (2017). "Chemosystematics of Brassicales." Biochemical Systematics and Ecology 71(Supplement C): 205-211.
Caprifoliaceae	Lonicera spp.	Phenolic	Phenolic acid	Hydroxycinnamic acid		Quinic acid;	Cipollini, D., et al. (2008). "Phenolic Metabolites in Leaves of the Invasive Shrub, Lonicera maackii, and Their Potential Phytotoxic and Anti-Herbivore Effects." J Chem Ecol 34(2): 144-152.
Caprifoliaceae	Lonicera spp.	Phenolic	Flavonoid	Flavone		luteolin-7-glucoside; luteolin; apigenin	Lieurance, D., et al. (2015). "Comparative Herbivory Rates and Secondary Metabolite Profiles in the Leaves of Native and Non-Native Lonicera Species." J Chem Ecol 41(12): 1069-1079.
Caprifoliaceae	Lonicera spp.	Phenolic	Flavonoid	Flavanone		Eriodictyol hexoside	Cipollini, D., et al. (2008). "Phenolic Metabolites in Leaves of the Invasive Shrub, Lonicera maackii, and Their Potential Phytotoxic and Anti-Herbivore Effects." J Chem Ecol 34(2): 144-152.
Caprifoliaceae	Lonicera spp.	Phenolic	Phenolic acid	Hydroxycinnamic acid		chlorogenic acid;	Lieurance, D., et al. (2015). "Comparative Herbivory Rates and Secondary Metabolite Profiles in the Leaves of Native and Non-Native Lonicera Species." J Chem Ecol 41(12): 1069-1079.
Caprifoliaceae	Lonicera spp.	Phenolic	Phenolic acid	Hydroxycinnamic acid		Coumaric acid hexoside	Cipollini, D., et al. (2008). "Phenolic Metabolites in Leaves of the Invasive Shrub, Lonicera maackii, and Their Potential Phytotoxic and Anti-Herbivore Effects." J Chem Ecol 34(2): 144-152.
Caprifoliaceae	Lonicera spp.	Terpenoid	Monoterpenoid	Iridoid glucosides		loganin; loganic acid; morroniside	Whitehead, S. R. and M. D. Bowers (2013). "Iridoid and secoiridoid glycosides in a hybrid complex of bush honeysuckles (Lonicera spp., Caprifolicaceae): Implications for evolutionary ecology and invasion biology." Phytochemistry 86(Supplement C): 57-63.
Caprifoliaceae	Lonicera spp.	Terpenoid	Monoterpenoid	Secoiridoid glycoside		swerosid; secoxyloganin; secologanin	Whitehead, S. R. and M. D. Bowers (2013). "Iridoid and secoiridoid glycosides in a hybrid complex of bush honeysuckles (Lonicera spp., Caprifolicaceae): Implications for evolutionary ecology and invasion biology." Phytochemistry 86(Supplement C): 57-63.
Celastraceae	Eonymus lutchuenesis	Terpenoid	Diterpenoid	Diterpene		6α-Hydroxysugiol; Mandarone A; 11,14-Dihydroxy-8,11,13-abietatrien-7-one; 15-Hydroxy-18-nor-abieta-3,8,11,13-tetraen-3-oic acid methyl ester; Formosanoxide; 6-Hydroxy-5,6-dehydrosugiol; Pisiferanol;	Inaba, Y., et al. (2013). "Abietane Diterpenoids and a Sesquiterpene Pyridine Alkaloid from Euonymus lutchuensis." Journal of Natural Products 76(6): 1085-1090. Bazzocchi, I. L., et al. (2017). "Bioactive diterpenoids from Celastraceae species." Phytochemistry Reviews 16(5): 861-881.
Celastraceae	Eonymus lutchuenesis	N-containing	Alkaloid	Sesquiterpene pyridene alkaloid			Inaba, Y., et al. (2013). "Abietane Diterpenoids and a Sesquiterpene Pyridine Alkaloid from Euonymus lutchuensis." Journal of Natural Products 76(6): 1085-1090. Bazzocchi, I. L., et al. (2017). "Bioactive diterpenoids from Celastraceae species." Phytochemistry Reviews 16(5): 861-881.
Celastraceae	fam.	Terpenoid	Triterpenoid	Quinomethide triterpenoids			Bazzocchi, I. L., et al. (2017). "Bioactive diterpenoids from Celastraceae species." Phytochemistry Reviews 16(5): 861-881.
Celastraceae	Eonymus lutchuenesis	Terpenoid	Diterpenoid	Diterpene		sugiol; hinokione; ferruginol; 6a-hydroxysugiol; mandarone A; 11,14-dihydroxy-8,11,13-avietatrien-7-one; 15 hydroxy-18-norabieta-3,8,11,13-tetraen-3-oic acid methyl ester; formosanoxide; 6-hydroxy-5,6-dehydrosugiol; pisiferanol; 3-oxo-11α-methoxyurs-12-ene; 3-oxo-11α-methoxyolean-12-ene; abrisapogenol A; 30-hydroxy-3-fridelanone; oleana-11:13(18)- dien-3β-ol; oleana-9(11):12-dien-3β-ol; 3 euonymi…	Inaba, Y., et al. (2013). "Abietane Diterpenoids and a Sesquiterpene Pyridine Alkaloid from Euonymus lutchuensis." Journal of Natural Products 76(6): 1085-1090. Bazzocchi, I. L., et al. (2017). "Bioactive diterpenoids from Celastraceae species." Phytochemistry Reviews 16(5): 861-881.
Cistaceae	Cistus salviifolius	Phenolic	Flavonoid	Flavonol		kaempferol; quercetin; myricetin	Gurbuz, P., et al. (2015). "Isolation and Structure Elucidation of Uncommon Secondary Metabolites from Cistus salviifolius L." Records of Natural Products 9(2): 175-183.
Cistaceae	Cistus salviifolius	Phenolic	Flavonoid	Flavonol	Flavonol glycosides	kaempferol 3-O-β-(6''-O-trans- p-coumaroyl)-glucopyranoside; quercetin 3-O-α-arabinopyranoside; quercetin 3-O-β-galactopyranoside; myricetin 3-O-β-galactopyranoside	Gurbuz, P., et al. (2015). "Isolation and Structure Elucidation of Uncommon Secondary Metabolites from Cistus salviifolius L." Records of Natural Products 9(2): 175-183.
Cistaceae	Helianthemum spp.	Phenolic	Flavonoid	Flavone		quercetin; kaempferol; isorhamnetin; luteolin	Rubio-Moraga, Á., et al. (2013). "Screening for polyphenols, antioxidant and antimicrobial activitiesof extracts from eleven Helianthemum taxa (Cistaceae) used in folk medicine in south-eastern Spain." Journal of Ethnopharmacology 148(1): 287-296.
Cistaceae	Helianthemum spp.	Phenolic	Phenolic acid	Hydroxybenzoic acid		gallic acid; egallic acid;	Rubio-Moraga, Á., et al. (2013). "Screening for polyphenols, antioxidant and antimicrobial activitiesof extracts from eleven Helianthemum taxa (Cistaceae) used in folk medicine in south-eastern Spain." Journal of Ethnopharmacology 148(1): 287-296.
Cistaceae	Helianthemum spp.	Phenolic	Phenolic acid	Hydroxycinnamic acid		caffeic acid	Rubio-Moraga, Á., et al. (2013). "Screening for polyphenols, antioxidant and antimicrobial activitiesof extracts from eleven Helianthemum taxa (Cistaceae) used in folk medicine in south-eastern Spain." Journal of Ethnopharmacology 148(1): 287-296.
Cistaceae	Helianthemum spp.	Phenolic	Polyphenol	Hydrolyzable tannin precursors		gallate esters; gallate esters glucose; ellagitannins	Rubio-Moraga, Á., et al. (2013). "Screening for polyphenols, antioxidant and antimicrobial activitiesof extracts from eleven Helianthemum taxa (Cistaceae) used in folk medicine in south-eastern Spain." Journal of Ethnopharmacology 148(1): 287-296.
Cistaceae	Halimium lasianthum	Phenolic	Polyphenol	Condensed tannin		tannic acid	González-Hernández, M. P., et al. (2003). "Research Observation: Hydrolyzable and Condensed Tannins in Plants of Northwest Spain Forests." Journal of Range Management 56(5): 461-465.
Cistaceae	Cistus salviifolius	Phenolic	Phenylbutanon glycosides			4-(4'-O-[6''-O-galloyl-β-galactopyranosyl]-3'-hydroxyphenyl)-butan-2-on; 4-(3'-O-β-glucopyranosyl-4'-hydroxyphenyl)-butan-2-on	Gurbuz, P., et al. (2015). "Isolation and Structure Elucidation of Uncommon Secondary Metabolites from Cistus salviifolius L." Records of Natural Products 9(2): 175-183.
Cistaceae	Cistus salviifolius	Phenolic	Phenolic acid			1-O- β-glucopyranosyl-3-methoxy-5-hydroxybenzene; 1-O-β-glucopyranosyl-3,5-dimethoxybenzene	Gurbuz, P., et al. (2015). "Isolation and Structure Elucidation of Uncommon Secondary Metabolites from Cistus salviifolius L." Records of Natural Products 9(2): 175-183.
Cistaceae	Cistus salviifolius	Terpenoid	Triterpenoid	Steroid	Phytosterol	β-sitosterol;	Gurbuz, P., et al. (2015). "Isolation and Structure Elucidation of Uncommon Secondary Metabolites from Cistus salviifolius L." Records of Natural Products 9(2): 175-183.
Cistaceae	Cistus salviifolius	Terpenoid	Triterpenoid	Steroid	Phytosterol glycoside	Sitosterol-3-O- β-glucopyranoside; Sitosterol-3-O-(6''-O-butanoyl)-β-galactopyranoside	Gurbuz, P., et al. (2015). "Isolation and Structure Elucidation of Uncommon Secondary Metabolites from Cistus salviifolius L." Records of Natural Products 9(2): 175-183.
Cloemaceae		N-containing	Alkaloid				Leite, P. M. and R. O. Castilho (2017). "Chemosystematics of Brassicales." Biochemical Systematics and Ecology 71(Supplement C): 205-211.
Cloemaceae		N-containing	Glucosinolate	Aliphatic			Leite, P. M. and R. O. Castilho (2017). "Chemosystematics of Brassicales." Biochemical Systematics and Ecology 71(Supplement C): 205-211.
Cloemaceae	Cloeme spinosa	N-containing	Glucosinolate	Indolic			Riach, A. C., et al. (2015). "Analysis of plant leaf metabolites reveals no common response to insect herbivory by Pieris rapae in three related host-plant species." Journal of Experimental Botany 66(9): 2547-2556.
Cloemaceae	Cloeme spinosa	N-containing	Glucosinolate	Aliphatic		sinigrin	Riach, A. C., et al. (2015). "Analysis of plant leaf metabolites reveals no common response to insect herbivory by Pieris rapae in three related host-plant species." Journal of Experimental Botany 66(9): 2547-2556.
Cloemaceae		Phenolic	Flavonoid				Leite, P. M. and R. O. Castilho (2017). "Chemosystematics of Brassicales." Biochemical Systematics and Ecology 71(Supplement C): 205-211.
Cloemaceae		Phenolic	Coumarin				Leite, P. M. and R. O. Castilho (2017). "Chemosystematics of Brassicales." Biochemical Systematics and Ecology 71(Supplement C): 205-211.
Cloemaceae		Terpenoid	Diterpenoid				Leite, P. M. and R. O. Castilho (2017). "Chemosystematics of Brassicales." Biochemical Systematics and Ecology 71(Supplement C): 205-211.
Cloemaceae		Terpenoid	Sesquiterpenoid				Leite, P. M. and R. O. Castilho (2017). "Chemosystematics of Brassicales." Biochemical Systematics and Ecology 71(Supplement C): 205-211.
Cloemaceae		Terpenoid	Tetraterpenoids				Leite, P. M. and R. O. Castilho (2017). "Chemosystematics of Brassicales." Biochemical Systematics and Ecology 71(Supplement C): 205-211.
Cloemaceae		Terpenoid	Triterpenoid				Leite, P. M. and R. O. Castilho (2017). "Chemosystematics of Brassicales." Biochemical Systematics and Ecology 71(Supplement C): 205-211.
Cloemaceae		Terpenoid	Triterpenoid	Steroid	Sterol		Leite, P. M. and R. O. Castilho (2017). "Chemosystematics of Brassicales." Biochemical Systematics and Ecology 71(Supplement C): 205-211.
Cornaceae	Cornus officinalis	Phenolic	Flavonoid	Flavonol	Flavonol glycoside	quercetin-3-O-glucoside; isoquercitrin	Forman, V., Granãai, D., & Horváth, B. (2016). "Constituents of the leaves of cornus officinalis sieb. et zucc. [Obsahové látky listov Cornus officinalis Sieb. et Zucc]." Ceska a Slovenska Farmacie 65: 128-131.
Cornaceae	Cornus officinalis	Phenolic	Phenolic acid	Hydroxybenzoic acid		gallic acid	Forman, V., Granãai, D., & Horváth, B. (2016). "Constituents of the leaves of cornus officinalis sieb. et zucc. [Obsahové látky listov Cornus officinalis Sieb. et Zucc]." Ceska a Slovenska Farmacie 65: 128-131.
Cornaceae	Cornus officinalis	Terpenoid	Triterpenoid	Steroid	Phytosterol	ß-sitosterol	Forman, V., Granãai, D., & Horváth, B. (2016). "Constituents of the leaves of cornus officinalis sieb. et zucc. [Obsahové látky listov Cornus officinalis Sieb. et Zucc]." Ceska a Slovenska Farmacie 65: 128-131.
Crassulaceae	Sedum spurium	Phenolic	Flavonoid				Sohretoglu, D., et al. (2016). "Phytochemical Content, Antioxidant and Cytotoxic Activities of Sedum spurium." Nat Prod Commun 11(11): 1693-1696.
Crassulaceae	Sedum spurium	Phenolic	Flavonoid	Flavonol			Sohretoglu, D., et al. (2016). "Phytochemical Content, Antioxidant and Cytotoxic Activities of Sedum spurium." Nat Prod Commun 11(11): 1693-1696.
Crassulaceae	Sedum caespitosum	Phenolic	Flavonoid	Flavonol	Flavonol glycoside	kaempferol 3-O-α-rhamnopyranoside; quercetin 3-O-β-glucopyranoside; quercetin 3-O-α-rhamnopyranoside; myricetin 3-O-α-rhamnopyranoside	Şöhretoǧlu, D. and S. Sabuncuoǧlu (2012). "Secondary metabolites, cytotoxic response by neutral red retention and protective effect against H2O2 induced cytotoxicity of Sedum caespitosum." Nat Prod Commun 7(1): 39-40.
Crassulaceae	Sedum caespitosum	Phenolic	Phenolic acid	Hydroxybenzoic acid		Gallic acid	Şöhretoǧlu, D. and S. Sabuncuoǧlu (2012). "Secondary metabolites, cytotoxic response by neutral red retention and protective effect against H2O2 induced cytotoxicity of Sedum caespitosum." Nat Prod Commun 7(1): 39-40.
Crassulaceae	Sedum spurium	Phenolic				2-methyl-erythritol	Sohretoglu, D., et al. (2016). "Phytochemical Content, Antioxidant and Cytotoxic Activities of Sedum spurium." Nat Prod Commun 11(11): 1693-1696.
Crassulaceae	Sedum lanceolatum	N-containing	Hydroxynitrile glucoside			sarmentosin; rhodio A; B-HNGs; lotaustralin; linamarin	Bjarnholt, N., et al. (2012). "Occurrence of Sarmentosin and Other Hydroxynitrile Glucosides in Parnassius (Papilionidae) Butterflies and Their Food Plants." J Chem Ecol 38(5): 525-537.
Cyperaceae	Carex distachya	Phenolic	Flavonoid	Flavone		apigenin-6-C-β-D-xylopyranosyl-8-C-β-D-glucopyranoside; apigenin-6-C-β-D-glucopyranosyl-8-C-β-D-xylopyranoside; luteolin-6-C-β-D-glucopyranosyl-8-C-β-D-xylopyranoside; tricin; tricin guayacylglycerol conjugate	Fiorentino, A., et al. (2008). "Potential allelopatic effects of stilbenoids and flavonoids from leaves of Carex distachya Desf." Biochemical Systematics and Ecology 36(9): 691-698.
Cyperaceae	Carex distachya	Phenolic	Flavonoid	Stilbene		pallidol; distachyasin; caraxanes A-I)	Fiorentino, A., et al. (2008). "Potential allelopatic effects of stilbenoids and flavonoids from leaves of Carex distachya Desf." Biochemical Systematics and Ecology 36(9): 691-698.
Caprifoliaceae (Dipsacaceae)	Scabiosa arenaria	Phenolic	Flavonoid	Flavone	Flavone glycoside	luteolin 7-O-glucopyranoside;	Garaev, E. A., et al. (2008). "Flavonoids and Oleanolic Acid from Scabiosa caucasica." Chemistry of Natural Compounds 44(4): 520-521.
Caprifoliaceae (Dipsacaceae)	Scabiosa caucasia	Phenolic	Flavonoid	Flavone		apigenin;	Garaev, E. A., et al. (2008). "Flavonoids and Oleanolic Acid from Scabiosa caucasica." Chemistry of Natural Compounds 44(4): 520-521.
Caprifoliaceae (Dipsacaceae)	Scabiosa caucasia	Phenolic	Coumarin	Coumarin glycoside		cinnaroside; palustroside	Garaev, E. A., et al. (2008). "Flavonoids and Oleanolic Acid from Scabiosa caucasica." Chemistry of Natural Compounds 44(4): 520-521.
Caprifoliaceae (Dipsacaceae)	Scabiosa caucasia	Phenolic	Flavonoid	Flavonol	Flavonol glycoside	quercimeritrin;	Garaev, E. A., et al. (2008). "Flavonoids and Oleanolic Acid from Scabiosa caucasica." Chemistry of Natural Compounds 44(4): 520-521.
Caprifoliaceae (Dipsacaceae)	Scabiosa variifolia	Terpenoid	Monoterpenoid	Iridoid glycoside		loganin; loganic acid; swertiamarin; cantleyoside	Papalexandrou, A., et al. (2003). "Iridoids from Scabiosa variifolia (Dipsacaceae) growing in Greece." Biochemical Systematics and Ecology 31(1): 91-93.
Caprifoliaceae (Dipsacaceae)	Scabiosa arenaria	Terpenoid	Triterpenoid	Triterpene saponin		oleanolic acid	Fiorentino, A., et al. (2008). "Potential allelopatic effects of stilbenoids and flavonoids from leaves of Carex distachya Desf." Biochemical Systematics and Ecology 36(9): 691-698.
Caprifoliaceae (Dipsacaceae)	Scabiosa caucasia	Terpenoid	Triterpenoid	Triterpene saponin		oleanolic acid	Garaev, E. A., et al. (2008). "Flavonoids and Oleanolic Acid from Scabiosa caucasica." Chemistry of Natural Compounds 44(4): 520-521.
Ericaceae	Vaccinium macrocarpon	Phenolic	Flavonoid	Procyanidins
Ericaceae	Vaccinium macrocarpon	Phenolic	Flavonoid	Anthocyanin
Ericaceae	Vaccinium macrocarpon	Phenolic	Flavonoid
Ericaceae	Vaccinium sp.	Phenolic	Flavonoid	Anthocyanin		cyanidin-3-O-glucoside; cyanidin-3-O-arabinoside/-3-O-glucuronide	Ferlemi, A. V. and F. N. Lamari (2016). "Berry leaves: An alternative source of bioactive natural products of nutritional and medicinal value." Antioxidants 5(2).
Ericaceae	Vaccinium sp.	Phenolic	Flavonoid	Flavan-3-ol		catechin; epicatechin; epigallocatechin/gallocatechin & isomers;	Ferlemi, A. V. and F. N. Lamari (2016). "Berry leaves: An alternative source of bioactive natural products of nutritional and medicinal value." Antioxidants 5(2).
Ericaceae	Vaccinium sp.	Phenolic	Flavonoid	Flavonol		quercetin; kaempferol;	Ferlemi, A. V. and F. N. Lamari (2016). "Berry leaves: An alternative source of bioactive natural products of nutritional and medicinal value." Antioxidants 5(2).
Ericaceae	Vaccinium sp.	Phenolic	Flavonoid	Flavonol	Flavonol glycoside	quercetin; quercetin-3-O-rutinoside; quercetin-3-O-galactoside; quercetin-3-O-glucoside; kaempferol-3-O-glucoside; quercetin-3-O-glucuronide; kaempferol-3-O-glucoronide; quercetin-3-O-a-L-rhamnoside; quercetin-3-O-(4''-HMG-a-rhamnoside; quercetin-3-O-arabinoside; quercetin-3-O-xyloside; quercetin-3-O-glucosyl-6''-acetate; quercetin-3-O-R-arabinofuranoside; kaempferol; kaempferol-3-O-rutinoside; k…	Ferlemi, A. V. and F. N. Lamari (2016). "Berry leaves: An alternative source of bioactive natural products of nutritional and medicinal value." Antioxidants 5(2).
Ericaceae	Vaccinium sp.	Phenolic	Phenolic acid	Hydroxycinnamic acid		chlorogenic acid; neo-chlorogenic acid; iso-chlorogenic acid; caffeic acid; ferulic acid; quinic acid; caffeoyl-shikimic acid/ferroyl-quinic acid isomer; coumaryol quinic acid; 2-O-caffeoylarbutin; coumaroyl/caffeoyl-hexose hydroxyphenols	Ferlemi, A. V. and F. N. Lamari (2016). "Berry leaves: An alternative source of bioactive natural products of nutritional and medicinal value." Antioxidants 5(2).
Ericaceae	Erica vagans	Phenolic	Polyphenol	Condensed tannin		tannic acid	González-Hernández, M. P., et al. (2003). "Research Observation: Hydrolyzable and Condensed Tannins in Plants of Northwest Spain Forests." Journal of Range Management 56(5): 461-465.
Ericaceae	Erica vagans	Phenolic	Polyphenol	Hydrolyzable tannin		tannic acid	González-Hernández, M. P., et al. (2003). "Research Observation: Hydrolyzable and Condensed Tannins in Plants of Northwest Spain Forests." Journal of Range Management 56(5): 461-465.
Ericaceae	Calluna vulgaris	Phenolic	Polyphenol	Hydrolyzable tannin		tannic acid	González-Hernández, M. P., et al. (2003). "Research Observation: Hydrolyzable and Condensed Tannins in Plants of Northwest Spain Forests." Journal of Range Management 56(5): 461-465.
Ericaceae	Erica australis	Phenolic	Polyphenol	Condensed tannin		tannic acid	González-Hernández, M. P., et al. (2003). "Research Observation: Hydrolyzable and Condensed Tannins in Plants of Northwest Spain Forests." Journal of Range Management 56(5): 461-465.
Ericaceae	Erica australis	Phenolic	Polyphenol	Hydrolyzable tannin		tannic acid	González-Hernández, M. P., et al. (2003). "Research Observation: Hydrolyzable and Condensed Tannins in Plants of Northwest Spain Forests." Journal of Range Management 56(5): 461-465.
Ericaceae	Erica umbellata	Phenolic	Polyphenol	Condensed tannin		tannic acid	González-Hernández, M. P., et al. (2003). "Research Observation: Hydrolyzable and Condensed Tannins in Plants of Northwest Spain Forests." Journal of Range Management 56(5): 461-465.
Ericaceae	Erica umbellata	Phenolic	Polyphenol	Hydrolyzable tannin		tannic acid	González-Hernández, M. P., et al. (2003). "Research Observation: Hydrolyzable and Condensed Tannins in Plants of Northwest Spain Forests." Journal of Range Management 56(5): 461-465.
Ericaceae	Vaccium myrtillus	Phenolic	Polyphenol	Hydrolyzable tannin		tannic acid	González-Hernández, M. P., et al. (2003). "Research Observation: Hydrolyzable and Condensed Tannins in Plants of Northwest Spain Forests." Journal of Range Management 56(5): 461-465.
Ericaceae	Erica arborea	Phenolic	Polyphenol	Condensed tannin		tannic acid	González-Hernández, M. P., et al. (2003). "Research Observation: Hydrolyzable and Condensed Tannins in Plants of Northwest Spain Forests." Journal of Range Management 56(5): 461-465.
Ericaceae	Erica arborea	Phenolic	Polyphenol	Hydrolyzable tannin		tannic acid	González-Hernández, M. P., et al. (2003). "Research Observation: Hydrolyzable and Condensed Tannins in Plants of Northwest Spain Forests." Journal of Range Management 56(5): 461-465.
Ericaceae	Daboecia cantabrica	Phenolic	Polyphenol	Condensed tannin		tannic acid	González-Hernández, M. P., et al. (2003). "Research Observation: Hydrolyzable and Condensed Tannins in Plants of Northwest Spain Forests." Journal of Range Management 56(5): 461-465.
Ericaceae	Daboecia cantabrica	Phenolic	Polyphenol	Hydrolyzable tannin		tannic acid	González-Hernández, M. P., et al. (2003). "Research Observation: Hydrolyzable and Condensed Tannins in Plants of Northwest Spain Forests." Journal of Range Management 56(5): 461-465.
Ericaceae	Vaccinium sp.	Phenolic	Flavonoid	Procyanidins		proanthocyanidins: cinchonains; proanthocyanidin A1/A2/B; kandelin A1/A2; procyanidins/prodelphinidins	Ferlemi, A. V. and F. N. Lamari (2016). "Berry leaves: An alternative source of bioactive natural products of nutritional and medicinal value." Antioxidants 5(2).
Ericaceae	Vaccinium macrocarpon	Phenolic	Phenolic acid	Ascorbic acid
Ericaceae	Vaccinium	Terpenoid	Monoterpenoid	Iridoid glycoside		Monotropein	http://www.sciencedirect.com/science/article/pii/S0963996916305580?_rdoc=1&_fmt=high&_origin=gateway&_docanchor=&md5=b8429449ccfc9c30159a5f9aeaa92ffb
Escalloniaceae	Escallonia illinita	Phenolic	Phenolic acid	Hydroxycinnamic acid		methyl-p-coumarate	Garcia, R., Erazo, S., Canepa, A., & Lemus, I. (1990). "Secondary metabolites of escallonia illinita presl." Anales De La Real Academia De Farmacia 56(4): 539-542.
Escalloniaceae	Escallonia illinita	Phenolic	Coumarin	Simple coumarin		umbelliferone	Garcia, R., Erazo, S., Canepa, A., & Lemus, I. (1990). "Secondary metabolites of escallonia illinita presl." Anales De La Real Academia De Farmacia 56(4): 539-542.
Escalloniaceae	Escallonia illinita	Phenolic	Flavonoid	Flavonol	Flavonol glycoside	astragaline	Garcia, R., Erazo, S., Canepa, A., & Lemus, I. (1990). "Secondary metabolites of escallonia illinita presl." Anales De La Real Academia De Farmacia 56(4): 539-542.
Escalloniaceae	Escallonia illinita	Phenolic	Flavonoid	Flavanone		Pinocembrine	Garcia, R., Erazo, S., Canepa, A., & Lemus, I. (1990). "Secondary metabolites of escallonia illinita presl." Anales De La Real Academia De Farmacia 56(4): 539-542.
Escalloniaceae	Escallonia illinita	Terpenoid	Triterpenoid	Steroid	Phytosterol	ß-sitosterol	Garcia, R., Erazo, S., Canepa, A., & Lemus, I. (1990). "Secondary metabolites of escallonia illinita presl." Anales De La Real Academia De Farmacia 56(4): 539-542.
Euphorbiaceae	Chrozophora tinctoria	N-containing	Alkaloid	Pyrrole alkaloids		plicatanins A-C	Tabussum, A., et al. (2013). "α-Glucosidase inhibitory constituents from Chrozophora plicata." Phytochemistry Letters 6(4): 614-619.
Euphorbiaceae	Chrozophora tinctoria	Phenolic	Phenolic acid	Hydroxycinnamic acid		methyl-p-coumarate	Tabussum, A., et al. (2013). "α-Glucosidase inhibitory constituents from Chrozophora plicata." Phytochemistry Letters 6(4): 614-619.
Euphorbiaceae	Chrozophora tinctoria	Phenolic	Flavonoid	Flavone	Flavone glycoside	apigenin-5-O-B-D-glucopyranoside; acacetin derivative	Tabussum, A., et al. (2013). "α-Glucosidase inhibitory constituents from Chrozophora plicata." Phytochemistry Letters 6(4): 614-619.
Euphorbiaceae	Chrozophora tinctoria	Carboxylic acid	Dicarboxylic acid			succinic acid; speranberculatine A; 4-hydroxyphenylacetic acid	Tabussum, A., et al. (2013). "α-Glucosidase inhibitory constituents from Chrozophora plicata." Phytochemistry Letters 6(4): 614-619.
Euphorbiaceae	Chrozophora tinctoria	Terpenoid	Triterpenoid	Steroid		ß-sitosterol	Tabussum, A., et al. (2013). "α-Glucosidase inhibitory constituents from Chrozophora plicata." Phytochemistry Letters 6(4): 614-619.
Euphorbiaceae	Chrozophora tinctoria	Terpenoid	Triterpenoid	Steroid	Steroid glycoside	ß-sitosterol-3-O-B-D-glucopyranoside	Tabussum, A., et al. (2013). "α-Glucosidase inhibitory constituents from Chrozophora plicata." Phytochemistry Letters 6(4): 614-619.
Euphorbiaceae	Chrozophora tinctoria			Bilactone		plicatanone	Tabussum, A., et al. (2013). "α-Glucosidase inhibitory constituents from Chrozophora plicata." Phytochemistry Letters 6(4): 614-619.
Fabaceae	Melilotus officinalis	Phenolic	Coumarin	Simple coumarin		umbelliferone	Yang, J., Wang, L.-L., Zho Cornara, L., et al. (2016). "Therapeutic Potential of Temperate Forage Legumes: A Review." Critical Reviews in Food Science and Nutrition 56(sup1): S149-S161.u, X.-T., Yuan, J.-Z., Zhang, T.-J. Liu, F. (2014). "Chemical constituents from Melilotus officinalis." Chinese Traditional and Herbal Drugs 45: 622-625.
Fabaceae	Melilotus alba	Phenolic	Coumarin				Chindriş, T. M. (1987). "A comparative study of the coumarins from Melilotus officinalis and Melilotus albus L." Herba Romanica 7: 131-134. Cornara, L., et al. (2016). "Therapeutic Potential of Temperate Forage Legumes: A Review." Critical Reviews in Food Science and Nutrition 56(sup1): S149-S161.
Fabaceae	Lathyrus sativus	Phenolic	Coumarin	Simple coumarin		esculetin	Šibul, F., et al. (2016). "Phenolic profile, antioxidant and anti-inflammatory potential of herb and root extracts of seven selected legumes." Industrial Crops and Products 83(Supplement C): 641-653.
Fabaceae	Vicia faba	Phenolic	Coumarin	Simple coumarin		esculetin	Šibul, F., et al. (2016). "Phenolic profile, antioxidant and anti-inflammatory potential of herb and root extracts of seven selected legumes." Industrial Crops and Products 83(Supplement C): 641-653.
Fabaceae	Spartium junceum	Phenolic	Flavonoid	Flavone		5,8-dihydroxy-4’methoxy-6,7-methylenedioxyisoflavone; carthamidin-7-0-a-Lrh~nopyranoside	Bilia, A. R., et al. (1993). "Flavonoids and a saponin from Spartium junceum." Phytochemistry 34(3): 847-852.
Fabaceae	Lotus spp.	Phenolic	Flavonoid	Isoflavone		daidzin; genistin; genistein; pratensein; prunetin; biochanin A; 2-methoxyflavone; daidzein; glycitein; irilone;	Visnevschi-Necrasov, T., et al. (2015). "Phylogenetic insights on the isoflavone profile variations in Fabaceae spp.: Assessment through PCA and LDA." Food Research International 76(Part 1): 51-57.
Fabaceae	Ornithopus spp.	Phenolic	Flavonoid	Isoflavone		daidzin; genistin; genistein; pratensein; prunetin; biochanin A; 2-methoxyflavone; daidzein; glycitein; irilone; formononetin; biochanin A	Visnevschi-Necrasov, T., et al. (2015). "Phylogenetic insights on the isoflavone profile variations in Fabaceae spp.: Assessment through PCA and LDA." Food Research International 76(Part 1): 51-57.
Fabaceae	Medicago sativa	Phenolic	Flavonoid	Flavone		apigenin; luteolin; quercetin; medicarpin	Seguin, P. and W. J. Zheng (2006). "Phytoestrogen content of alfalfa cultivars grown in eastern Canada." Journal of the Science of Food and Agriculture 86(5): 765-771. Cornara, L., et al. (2016). "Therapeutic Potential of Temperate Forage Legumes: A Review." Critical Reviews in Food Science and Nutrition 56(sup1): S149-S161.
Fabaceae	Trifolium pratense	Phenolic	Flavonoid	Isoflavone		daidzin; genistein; biochanin A; daidzein;	Kicel, A. and M. Wolbiś (2012). "Study on the phenolic constituents of the flowers and leaves of Trifolium repens L." Natural Product Research 26(21): 2050-2054. Cornara, L., et al. (2016). "Therapeutic Potential of Temperate Forage Legumes: A Review." Critical Reviews in Food Science and Nutrition 56(sup1): S149-S161.
Fabaceae	Trifolium repens	Phenolic	Flavonoid	Flavone		quercetin	Kicel, A. and M. Wolbiś (2012). "Study on the phenolic constituents of the flowers and leaves of Trifolium repens L." Natural Product Research 26(21): 2050-2054. Cornara, L., et al. (2016). "Therapeutic Potential of Temperate Forage Legumes: A Review." Critical Reviews in Food Science and Nutrition 56(sup1): S149-S161.
Fabaceae	Trifolium repens	Phenolic	Flavonoid	Flavonol	Flavonol glycoside	medicarpin 3-O-β-glucopyranoside; myricetin 3-O-β-galactopyranoside; quercetin and kaempferol 3-O-(6″-α-rhamnopyranosyl-2″-β-xylopyranosyl)-β-galactopyranosides; kaempferol 3-O-(2″,6″-α-dirhamnopyranosyl)-β-galactopyranoside; quercetin and kaempferol 3-O-(2″-β-xylopyranosyl)-β-galactopyranosides; kaempferol and quercetin 3-O-β-(6″-O-acetyl)-galactopyranosides	Kicel, A. and M. Wolbiś (2012). "Study on the phenolic constituents of the flowers and leaves of Trifolium repens L." Natural Product Research 26(21): 2050-2054. Cornara, L., et al. (2016). "Therapeutic Potential of Temperate Forage Legumes: A Review." Critical Reviews in Food Science and Nutrition 56(sup1): S149-S161.
Fabaceae	Trifolium repens	Phenolic	Flavonoid	Flavonol	Flavonol glycosides	hyperoside; trifolin; mauritianin;	Kicel, A. and M. Wolbiś (2012). "Study on the phenolic constituents of the flowers and leaves of Trifolium repens L." Natural Product Research 26(21): 2050-2054. Cornara, L., et al. (2016). "Therapeutic Potential of Temperate Forage Legumes: A Review." Critical Reviews in Food Science and Nutrition 56(sup1): S149-S161.
Fabaceae	Melilotus officinalis	Phenolic	Flavonoid	Flavonol	Flavonol glycosides	kaempferol & quercetin glycoside	Yang, J., Wang, L.-L., Zho Cornara, L., et al. (2016). "Therapeutic Potential of Temperate Forage Legumes: A Review." Critical Reviews in Food Science and Nutrition 56(sup1): S149-S161.u, X.-T., Yuan, J.-Z., Zhang, T.-J. Liu, F. (2014). "Chemical constituents from Melilotus officinalis." Chinese Traditional and Herbal Drugs 45: 622-625.
Fabaceae	Onobrychis viciifolia	Phenolic	Flavonoid	Flavan-3-ol		catechin	Marais, J. P. J., et al. (2000). "Polyphenols, condensed tannins, and other natural products in Onobrychis viciifolia (Sainfoin)." Journal of Agricultural and Food Chemistry 48(8): 3440-3447. Cornara, L., et al. (2016). "Therapeutic Potential of Temperate Forage Legumes: A Review." Critical Reviews in Food Science and Nutrition 56(sup1): S149-S161.
Fabaceae	Onobrychis viciifolia	Phenolic	Flavonoid	Flavonol	Flavonol glycoside	rutin	Marais, J. P. J., et al. (2000). "Polyphenols, condensed tannins, and other natural products in Onobrychis viciifolia (Sainfoin)." Journal of Agricultural and Food Chemistry 48(8): 3440-3447. Cornara, L., et al. (2016). "Therapeutic Potential of Temperate Forage Legumes: A Review." Critical Reviews in Food Science and Nutrition 56(sup1): S149-S161.
Fabaceae	Onobrychis viciifolia	Phenolic	Flavonoid	Flavonol		kaempferol; quercetin;	Marais, J. P. J., et al. (2000). "Polyphenols, condensed tannins, and other natural products in Onobrychis viciifolia (Sainfoin)." Journal of Agricultural and Food Chemistry 48(8): 3440-3447. Cornara, L., et al. (2016). "Therapeutic Potential of Temperate Forage Legumes: A Review." Critical Reviews in Food Science and Nutrition 56(sup1): S149-S161.
Fabaceae	Lathyrus sativus	Phenolic	Flavonoid	Isoflavone		daidzein; genistein	Šibul, F., et al. (2016). "Phenolic profile, antioxidant and anti-inflammatory potential of herb and root extracts of seven selected legumes." Industrial Crops and Products 83(Supplement C): 641-653.
Fabaceae	Lathyrus sativus	Phenolic	Flavonoid	Flavone		apigenin; baicalei; luteolin; chrysoeriol;	Šibul, F., et al. (2016). "Phenolic profile, antioxidant and anti-inflammatory potential of herb and root extracts of seven selected legumes." Industrial Crops and Products 83(Supplement C): 641-653.
Fabaceae	Lathyrus sativus	Phenolic	Flavonoid	Flavone	Flavone glycoside	vitexin; apigenin-7-0-glucoside; luteolin-7-0-glucoside; apiin	Šibul, F., et al. (2016). "Phenolic profile, antioxidant and anti-inflammatory potential of herb and root extracts of seven selected legumes." Industrial Crops and Products 83(Supplement C): 641-653.
Fabaceae	Lathyrus sativus	Phenolic	Flavonoid	Flavonol		kaempferol; quercetin; isorhamnetin	Šibul, F., et al. (2016). "Phenolic profile, antioxidant and anti-inflammatory potential of herb and root extracts of seven selected legumes." Industrial Crops and Products 83(Supplement C): 641-653.
Fabaceae	Lathyrus sativus	Phenolic	Flavonoid	Flavonol	Flavonol glycosides	quercitrin; kaempferol-3-O-glucoside; heperoside; quercetin-3-O-glucoside; rutin;	Šibul, F., et al. (2016). "Phenolic profile, antioxidant and anti-inflammatory potential of herb and root extracts of seven selected legumes." Industrial Crops and Products 83(Supplement C): 641-653.
Fabaceae	Lathyrus sativus	Phenolic	Flavonoid	Flavanone		naringenin	Šibul, F., et al. (2016). "Phenolic profile, antioxidant and anti-inflammatory potential of herb and root extracts of seven selected legumes." Industrial Crops and Products 83(Supplement C): 641-653.
Fabaceae	Vicia faba	Phenolic	Flavonoid	Isoflavone		daidzein; genistein	Šibul, F., et al. (2016). "Phenolic profile, antioxidant and anti-inflammatory potential of herb and root extracts of seven selected legumes." Industrial Crops and Products 83(Supplement C): 641-653.
Fabaceae	Vicia faba	Phenolic	Flavonoid	Flavone		apigenin; baicalei; luteolin; chrysoeriol;	Šibul, F., et al. (2016). "Phenolic profile, antioxidant and anti-inflammatory potential of herb and root extracts of seven selected legumes." Industrial Crops and Products 83(Supplement C): 641-653.
Fabaceae	Vicia faba	Phenolic	Flavonoid	Flavone	Flavone glycoside	vitexin; apigenin-7-0-glucoside; luteolin-7-0-glucoside;	Šibul, F., et al. (2016). "Phenolic profile, antioxidant and anti-inflammatory potential of herb and root extracts of seven selected legumes." Industrial Crops and Products 83(Supplement C): 641-653.
Fabaceae	Vicia faba	Phenolic	Flavonoid	Flavonol		kaempferol; quercetin; isorhamnetin	Šibul, F., et al. (2016). "Phenolic profile, antioxidant and anti-inflammatory potential of herb and root extracts of seven selected legumes." Industrial Crops and Products 83(Supplement C): 641-653.
Fabaceae	Vicia faba	Phenolic	Flavonoid	Flavonol	Flavonol glycoside	kaempferol-3-O-glucoside; heperoside; quercetin-3-O-glucoside; rutin;	Šibul, F., et al. (2016). "Phenolic profile, antioxidant and anti-inflammatory potential of herb and root extracts of seven selected legumes." Industrial Crops and Products 83(Supplement C): 641-653.
Fabaceae	Vicia faba	Phenolic	Flavonoid	Flavanone		naringenin	Šibul, F., et al. (2016). "Phenolic profile, antioxidant and anti-inflammatory potential of herb and root extracts of seven selected legumes." Industrial Crops and Products 83(Supplement C): 641-653.
Fabaceae	Astragalus cruciatus	Phenolic	Flavonoid	Flavonol		narcissin; nicotiflorin; kaempferol 3-O-α-L-rhamnopyranosyl-(1→ 4)-α-L-rhamnopyranosyl-(1→ 6)-β-Dglucopyranoside; 5,7,2'-trihydroxyflavone	Benchadi, W., et al. (2013). "Secondary metabolites of Astragalus cruciatus link. and their chemotaxonomic significance." Records of Natural Products 7(2): 105-113.
Fabaceae	Astragalus cruciatus	Phenolic	Flavonoid	Flavone		5,7,2'-trihydroxyflavone	Benchadi, W., et al. (2013). "Secondary metabolites of Astragalus cruciatus link. and their chemotaxonomic significance." Records of Natural Products 7(2): 105-113.
Fabaceae	Astragalus spp.	Phenolic	Flavonoid	Flavone		apigenin; luteolin	Krasteva, I., et al. (2016). "Advances in phytochemistry, pharmacology and biotechnology of Bulgarian Astragalus species." Phytochemistry Reviews 15(4): 567-590. (REVIEW WORK = MULTIPLE AUTHORS)
Fabaceae	Astragalus spp.	Phenolic	Flavonoid	Flavonol		Kaempferol (3,5,7,4′-tetrahydroxyflavone); Rhamnocitrin (7-methylkaempferol) Quercetin (3,5,7,3′,4′-pentahydroxyflavone); Rhamnetin (7-methylquercetin); Isorhamnetin (3,5,7,4′-tetrahydroxy-3′-methoxyflavone)	Krasteva, I., et al. (2016). "Advances in phytochemistry, pharmacology and biotechnology of Bulgarian Astragalus species." Phytochemistry Reviews 15(4): 567-590.
Fabaceae	Astragalus spp.	Phenolic	Flavonoid	Flavone		5,7,4′-Trihydroxy-3,3′-dimethoxyflavone; 4′-Hydroxy-3,5,7,3′-tetramethoxyflavone; Kumatakenin (5,4′-dihydroxy-3,7-dimethoxyflavone)	Krasteva, I., et al. (2016). "Advances in phytochemistry, pharmacology and biotechnology of Bulgarian Astragalus species." Phytochemistry Reviews 15(4): 567-590.
Fabaceae	Astragalus spp.	Phenolic	Flavonoid	Flavone		Eriodictyol (5,7,3′,4′-tetrahydroxyflavanone); Homoeriodictyol (5,7,3′-trihydroxy-4′-methoxyflavanone)	Krasteva, I., et al. (2016). "Advances in phytochemistry, pharmacology and biotechnology of Bulgarian Astragalus species." Phytochemistry Reviews 15(4): 567-590.
Fabaceae	Astragalus spp.	Phenolic	Flavonoid	Flavanone		7,3′-Dihydroxyflavanone	Krasteva, I., et al. (2016). "Advances in phytochemistry, pharmacology and biotechnology of Bulgarian Astragalus species." Phytochemistry Reviews 15(4): 567-590.
Fabaceae	Astragalus spp.	Phenolic	Flavonoid	Flavan-4-ol		7-Hydroxy-5,4′-dimethoxyflavan-4-ol	Krasteva, I., et al. (2016). "Advances in phytochemistry, pharmacology and biotechnology of Bulgarian Astragalus species." Phytochemistry Reviews 15(4): 567-590.
Fabaceae	Astragalus spp.	Phenolic	Flavonoid	Chalcone		Phloretin (4-hydroxy-2′,4′,6′-trihydroxydihydrochalcon)	Krasteva, I., et al. (2016). "Advances in phytochemistry, pharmacology and biotechnology of Bulgarian Astragalus species." Phytochemistry Reviews 15(4): 567-590.
Fabaceae	Astragalus spp.	Phenolic	Flavonoid	Isoflavone		Calycosin (7,3′-dihydroxy-4′-methoxyisoflavone); 5,7-Dihydroxy-4′-methoxyisoflavone; Cajanin (5,2′,4′-trihydroxy-7-methoxyisoflavone)'; Acicerone (6-hydroxy-7-methoxy-3′,4′-methylenedioxyisoflavone); Pseudobartigenin (7-hydroxy-3′,4′-methylenedioxyisoflavone);	Krasteva, I., et al. (2016). "Advances in phytochemistry, pharmacology and biotechnology of Bulgarian Astragalus species." Phytochemistry Reviews 15(4): 567-590.
Fabaceae	Astragalus spp.	Phenolic	Flavonoid	Isoflavane		Mucronulatol (3R-(-)-7,3′-dihydroxy-2′,4′-dimethoxyisoflavane); Pendulione (7-nydroxy-3′,4′-dimethoxyflavanquinone); Isomucronulatol (7,2′-dihydroxy-3′,4′-dimethoxyisoflavane); Astraciceran (7-hydroxy-2′-methoxy-4′,5′-methylenedioxyisoflavane);	Krasteva, I., et al. (2016). "Advances in phytochemistry, pharmacology and biotechnology of Bulgarian Astragalus species." Phytochemistry Reviews 15(4): 567-590.
Fabaceae	Astragalus spp.	Phenolic	Flavonoid	Isoflavanoid	Pterocarpan	Medicarpin (3-hydroxy-9-methoxypterocarpan); Maackianin (3-hydroxy-8,9-methylenedioxypterocarpan)	Krasteva, I., et al. (2016). "Advances in phytochemistry, pharmacology and biotechnology of Bulgarian Astragalus species." Phytochemistry Reviews 15(4): 567-590.
Fabaceae	Astragalus spp.	Phenolic	Flavonoid	Flavone	Flavone glycoside	cosmosin; isorhoifolin; Apiin; Vitexin; Orientin	Krasteva, I., et al. (2016). "Advances in phytochemistry, pharmacology and biotechnology of Bulgarian Astragalus species." Phytochemistry Reviews 15(4): 567-590.
Fabaceae	Astragalus spp.	Phenolic	Flavonoid	Flavonol	Flavonol glycoside	alangiflavoside; astragalin; 3-O-a-L-ara; nicotiflorin; mauritianin; trifolin; alcesefolioside; isoquercitrin; hyperoside; quercitrin; quercimetrin; rutin; 3-O-[α-l-rha-(1 → 2)-[α-l-rha-(1 → 6)]-β-d-gal]-7-O-β-d-glc; 3-O-α-l-rha-(1 → 2)-[6-O-(3-hydroxy-3-methylglutaryl)-β-d-gal; 3-O-β-d-glc; 3-O-β-d-glc; 3-O-β-d-ara; 7-O-α-l-rha; astragaloside; narcissine; 3-O-α-l-rha-(1 → 6)-β-d-glc; 3-O-α-l-ara…	Krasteva, I., et al. (2016). "Advances in phytochemistry, pharmacology and biotechnology of Bulgarian Astragalus species." Phytochemistry Reviews 15(4): 567-590.
Fabaceae	Astragalus spp.	Phenolic	Flavonoid	Flavanone	Flavanone glycoside	7-O-β-d-glc; 7-O-α-l-rha-(1 → 6)-β-d-glc;	Krasteva, I., et al. (2016). "Advances in phytochemistry, pharmacology and biotechnology of Bulgarian Astragalus species." Phytochemistry Reviews 15(4): 567-590.
Fabaceae	Astragalus spp.	Phenolic	Flavonoid	Chalcone	Chalcone glycoside	phloridzin	Krasteva, I., et al. (2016). "Advances in phytochemistry, pharmacology and biotechnology of Bulgarian Astragalus species." Phytochemistry Reviews 15(4): 567-590.
Fabaceae	Astragalus spp.	Phenolic	Flavonoid	Isoflavone	Isoflavone glycoside	astroside;	Krasteva, I., et al. (2016). "Advances in phytochemistry, pharmacology and biotechnology of Bulgarian Astragalus species." Phytochemistry Reviews 15(4): 567-590.
Fabaceae	Astragalus spp.	Phenolic	Flavonoid	Flavoalkaloid		N-(8-methylquercetin)-3-hydroxypiperidin-2-one; N-(8-methylkaempferol)-3-hydroxypiperidin-2-one	Krasteva, I., et al. (2016). "Advances in phytochemistry, pharmacology and biotechnology of Bulgarian Astragalus species." Phytochemistry Reviews 15(4): 567-590.
Fabaceae	Melilotus officinalis	Phenolic	Coumarin	Simple coumarin		scopoletin	Yang, J., Wang, L.-L., Zho Cornara, L., et al. (2016). "Therapeutic Potential of Temperate Forage Legumes: A Review." Critical Reviews in Food Science and Nutrition 56(sup1): S149-S161.u, X.-T., Yuan, J.-Z., Zhang, T.-J. Liu, F. (2014). "Chemical constituents from Melilotus officinalis." Chinese Traditional and Herbal Drugs 45: 622-625.
Fabaceae	Lathyrus sativus	Phenolic	Phenolic acid	Hydroxybenzoic acid		p-Hydroxybenzoic acid; protocatechuic acid; gentisic acid; vanillic acid; gallic acid; syringic acid	Šibul, F., et al. (2016). "Phenolic profile, antioxidant and anti-inflammatory potential of herb and root extracts of seven selected legumes." Industrial Crops and Products 83(Supplement C): 641-653.
Fabaceae	Lathyrus sativus	Phenolic	Phenolic acid	Hydroxycinnamic acid		p-coumaric acid; ferulic acid; caffeic acid	Šibul, F., et al. (2016). "Phenolic profile, antioxidant and anti-inflammatory potential of herb and root extracts of seven selected legumes." Industrial Crops and Products 83(Supplement C): 641-653.
Fabaceae	Lathyrus sativus	Phenolic	Phenolic acid	Hydroxycinnamic acid		Quinic acid;	Šibul, F., et al. (2016). "Phenolic profile, antioxidant and anti-inflammatory potential of herb and root extracts of seven selected legumes." Industrial Crops and Products 83(Supplement C): 641-653.
Fabaceae	Lathyrus sativus	Phenolic	Phenolic acid	Hydroxycinnamic acid		5-O-caffeoylquinic acid	Šibul, F., et al. (2016). "Phenolic profile, antioxidant and anti-inflammatory potential of herb and root extracts of seven selected legumes." Industrial Crops and Products 83(Supplement C): 641-653.
Fabaceae	Vicia faba	Phenolic	Phenolic acid	Hydroxybenzoic acid		p-Hydroxybenzoic acid; protocatechuic acid; gentisic acid; vanillic acid; gallic acid; syringic acid	Šibul, F., et al. (2016). "Phenolic profile, antioxidant and anti-inflammatory potential of herb and root extracts of seven selected legumes." Industrial Crops and Products 83(Supplement C): 641-653.
Fabaceae	Vicia faba	Phenolic	Phenolic acid	Hydroxycinnamic acid		p-coumaric acid; ferulic acid; caffeic acid	Šibul, F., et al. (2016). "Phenolic profile, antioxidant and anti-inflammatory potential of herb and root extracts of seven selected legumes." Industrial Crops and Products 83(Supplement C): 641-653.
Fabaceae	Vicia faba	Phenolic	Phenolic acid	Hydroxycinnamic acid		Quinic acid;	Šibul, F., et al. (2016). "Phenolic profile, antioxidant and anti-inflammatory potential of herb and root extracts of seven selected legumes." Industrial Crops and Products 83(Supplement C): 641-653.
Fabaceae	Vicia faba	Phenolic	Phenolic acid	Hydroxycinnamic acid		5-O-caffeoylquinic acid	Šibul, F., et al. (2016). "Phenolic profile, antioxidant and anti-inflammatory potential of herb and root extracts of seven selected legumes." Industrial Crops and Products 83(Supplement C): 641-653.
Fabaceae	Onobrychis viciifolia	Phenolic	Flavonoid	Procyanidins		Procyanidin & prodelphinidin	Marais, J. P. J., et al. (2000). "Polyphenols, condensed tannins, and other natural products in Onobrychis viciifolia (Sainfoin)." Journal of Agricultural and Food Chemistry 48(8): 3440-3447. Cornara, L., et al. (2016). "Therapeutic Potential of Temperate Forage Legumes: A Review." Critical Reviews in Food Science and Nutrition 56(sup1): S149-S161.
Fabaceae	Onobrychis viciifolia	Phenolic	Quinone	Hydroquinone glycoside		arbutin	Marais, J. P. J., et al. (2000). "Polyphenols, condensed tannins, and other natural products in Onobrychis viciifolia (Sainfoin)." Journal of Agricultural and Food Chemistry 48(8): 3440-3447. Cornara, L., et al. (2016). "Therapeutic Potential of Temperate Forage Legumes: A Review." Critical Reviews in Food Science and Nutrition 56(sup1): S149-S161.
Fabaceae	Medicago sativa	Terpenoid	Tetraterpenoids	Carotenoids		lutein; violaxanthin; cryptoxanthin; zeaxanthin; neoxanthin	Bickoff, E. M., et al. (1954). "ALFALFA CAROTENOIDS - XANTHOPHYLLS IN FRESH AND DEHYDRATED ALFALFA." Journal of Agricultural and Food Chemistry 2(11): 563-567. Cornara, L., et al. (2016). "Therapeutic Potential of Temperate Forage Legumes: A Review." Critical Reviews in Food Science and Nutrition 56(sup1): S149-S161.
Fabaceae	Medicago sativa	Terpenoid	Triterpenoid	Triterpene saponin		soyasaponin 1;	Oleszek, W., et al. (1992). "Zahnic acid tridesmoside and other dominant saponins from alfalfa (Medicago sativa L.) aerial parts." Journal of Agricultural and Food Chemistry 40: 191-196.
Fabaceae	Medicago sativa	Terpenoid	Triterpenoid	Triterpene saponin		Zanhic acid tridesmoside; medicagenic acid 3-O-glucoside; 3-O-glucuronopyranosyl-medicagenic acid-28-(arabinopyranosyl-rhamnopyranosyl-xylopyranosyl) ester; 3-O-glucopyranosyl-medicagenic acid-28-glucopyranosyl ester	Oleszek, W., et al. (1992). "Zahnic acid tridesmoside and other dominant saponins from alfalfa (Medicago sativa L.) aerial parts." Journal of Agricultural and Food Chemistry 40: 191-196.
Fabaceae	Spartium junceum	Terpenoid	Triterpenoid	Triterpene saponin		3~,16~,22~,24-tetrahydroxy-olean-12-ene-3-~-yl-[~-~glucopyranosy1 (1 j2)~a-L-rham~opyranoside ( junceoside); apigenin-7-O-B-D-glucopyranoside; genistein-8-C-B-D-glucopyranoside,	Bilia, A. R., et al. (1993). "Flavonoids and a saponin from Spartium junceum." Phytochemistry 34(3): 847-852.
Fabaceae	Medicago sativa	Terpenoid	Triterpenoid	Triterpene saponin	Triterpene saponin glycoside	medicagenic acid; zanhic acid; lucernic acid; hederagenin; bayogenin; soyasapogenols	Bialy, Z., et al. (1999). "Saponins in alfalfa (Medicago sativa L.) root and their structural elucidation." Journal of Agricultural and Food Chemistry 47(8): 3185-3192. Cornara, L., et al. (2016). "Therapeutic Potential of Temperate Forage Legumes: A Review." Critical Reviews in Food Science and Nutrition 56(sup1): S149-S161.
Fabaceae	Melilotus officinalis	Terpenoid	Triterpenoid	Triterpene saponin		triterpene sapogenin	Yang, J., Wang, L.-L., Zho Cornara, L., et al. (2016). "Therapeutic Potential of Temperate Forage Legumes: A Review." Critical Reviews in Food Science and Nutrition 56(sup1): S149-S161.u, X.-T., Yuan, J.-Z., Zhang, T.-J. Liu, F. (2014). "Chemical constituents from Melilotus officinalis." Chinese Traditional and Herbal Drugs 45: 622-625.
Fabaceae	Melilotus officinalis	Terpenoid	Triterpenoid	Steroid	Steroid glycosides		Yang, J., Wang, L.-L., Zho Cornara, L., et al. (2016). "Therapeutic Potential of Temperate Forage Legumes: A Review." Critical Reviews in Food Science and Nutrition 56(sup1): S149-S161.u, X.-T., Yuan, J.-Z., Zhang, T.-J. Liu, F. (2014). "Chemical constituents from Melilotus officinalis." Chinese Traditional and Herbal Drugs 45: 622-625.
Fabaceae	Melilotus officinalis	Terpenoid	Triterpenoid	Steroid	Phytosterol		Yang, J., Wang, L.-L., Zho Cornara, L., et al. (2016). "Therapeutic Potential of Temperate Forage Legumes: A Review." Critical Reviews in Food Science and Nutrition 56(sup1): S149-S161.u, X.-T., Yuan, J.-Z., Zhang, T.-J. Liu, F. (2014). "Chemical constituents from Melilotus officinalis." Chinese Traditional and Herbal Drugs 45: 622-625.
Fabaceae	Melilotus alba	Terpenoid	Triterpenoid	Triterpene saponin		triterpene sapogenin	Chindriş, T. M. (1987). "A comparative study of the coumarins from Melilotus officinalis and Melilotus albus L." Herba Romanica 7: 131-134. Cornara, L., et al. (2016). "Therapeutic Potential of Temperate Forage Legumes: A Review." Critical Reviews in Food Science and Nutrition 56(sup1): S149-S161.
Fabaceae	Astragalus cruciatus	Terpenoid	Triterpenoid	Triterpenoid saponin		azukisaponin V; astragaloside VIII	Benchadi, W., et al. (2013). "Secondary metabolites of Astragalus cruciatus link. and their chemotaxonomic significance." Records of Natural Products 7(2): 105-113.
Fabaceae	Astragalus cruciatus	Terpenoid	Triterpenoid	Steroid	Phytosterol glycoside	daucosterol	Benchadi, W., et al. (2013). "Secondary metabolites of Astragalus cruciatus link. and their chemotaxonomic significance." Records of Natural Products 7(2): 105-113.
Fabaceae	Astragalus spp.	Terpenoid	Triterpenoid	Triterpene saponin		atragenol (lanostane derivative)	Krasteva, I., et al. (2016). "Advances in phytochemistry, pharmacology and biotechnology of Bulgarian Astragalus species." Phytochemistry Reviews 15(4): 567-590.
Fabaceae	Astragalus spp.	Terpenoid	Triterpenoid	Triterpene saponin		askendoside F; askendoside C; ciceroside A; ciceroside B; (cycloartane derivatives)	Krasteva, I., et al. (2016). "Advances in phytochemistry, pharmacology and biotechnology of Bulgarian Astragalus species." Phytochemistry Reviews 15(4): 567-590.
Fabaceae	Astragalus spp.	Terpenoid	Triterpenoid	Triterpene saponin		(cyclosiversigenin, astramembrangenin); Astraverrucin IV; peregrinoside I; Astrasieversianin II; Astrasieversianin IV; Astrasieversianin VIII; Astrasieversianin VI; Astrasieversianin XIV; (gycloastragenol); Cyclogaleginoside A; Cycloalpigenin D; Cycloalpioside D; Cycloalpigenin A; Cycloalpioside A; Cycloalpigenin B; Cycloalpioside B; Cycloalpigenin C; Cycloalpioside C	Krasteva, I., et al. (2016). "Advances in phytochemistry, pharmacology and biotechnology of Bulgarian Astragalus species." Phytochemistry Reviews 15(4): 567-590.
Fabaceae	Astragalus spp.	Terpenoid	Triterpenoid	Triterpene saponin		Cycloalpigenin; Cycloalpioside; (16β, 24; 20,24-Diepoxycycloartane derivatives)	Krasteva, I., et al. (2016). "Advances in phytochemistry, pharmacology and biotechnology of Bulgarian Astragalus species." Phytochemistry Reviews 15(4): 567-590.
Fabaceae	Astragalus spp.	Terpenoid	Triterpenoid	Triterpene saponin		Dasyanthogenin; Dasyanthoside A; Dasyanthoside B; ([24,25,26,27-Tetranor]-16β,23(R)-epoxycycloartane derivatives)	Krasteva, I., et al. (2016). "Advances in phytochemistry, pharmacology and biotechnology of Bulgarian Astragalus species." Phytochemistry Reviews 15(4): 567-590.
Fabaceae	Astragalus spp.	Terpenoid	Triterpenoid	Triterpene saponin		Soyasapogenol B; Azukisaponin V; Soyasaponin I; Dehydrosoyasaponin I; Sapogenin II; + aantal anderen	Krasteva, I., et al. (2016). "Advances in phytochemistry, pharmacology and biotechnology of Bulgarian Astragalus species." Phytochemistry Reviews 15(4): 567-590.
Fabaceae	Medicago sativa	Phenolic	Flavonoid	Isoflavanoid	Coumestan	comestrol	Seguin, P. and W. J. Zheng (2006). "Phytoestrogen content of alfalfa cultivars grown in eastern Canada." Journal of the Science of Food and Agriculture 86(5): 765-771. Cornara, L., et al. (2016). "Therapeutic Potential of Temperate Forage Legumes: A Review." Critical Reviews in Food Science and Nutrition 56(sup1): S149-S161.
Fabaceae	Trifolium repens	Phenolic	Flavonoid	Isoflavanoid	Pterocarpan	peterocarpan	Kicel, A. and M. Wolbiś (2012). "Study on the phenolic constituents of the flowers and leaves of Trifolium repens L." Natural Product Research 26(21): 2050-2054. Cornara, L., et al. (2016). "Therapeutic Potential of Temperate Forage Legumes: A Review." Critical Reviews in Food Science and Nutrition 56(sup1): S149-S161.
Fabaceae	Trifolium repens	Phenolic	Phenolic acid	Hydroxycinnamic acid	Hydroxycinnamic acid derivatives	methyl caffeate	Kicel, A. and M. Wolbiś (2012). "Study on the phenolic constituents of the flowers and leaves of Trifolium repens L." Natural Product Research 26(21): 2050-2054. Cornara, L., et al. (2016). "Therapeutic Potential of Temperate Forage Legumes: A Review." Critical Reviews in Food Science and Nutrition 56(sup1): S149-S161.
Fabaceae	Melilotus officinalis	Phenolic	Coumarin	Simple coumarin		melilotin	Yang, J., Wang, L.-L., Zho Cornara, L., et al. (2016). "Therapeutic Potential of Temperate Forage Legumes: A Review." Critical Reviews in Food Science and Nutrition 56(sup1): S149-S161.u, X.-T., Yuan, J.-Z., Zhang, T.-J. Liu, F. (2014). "Chemical constituents from Melilotus officinalis." Chinese Traditional and Herbal Drugs 45: 622-625.
Fabaceae	Onobrychis viciifolia	Phenolic	Flavonoid	Flavonol	Flavonol glycoside	afzelin	Marais, J. P. J., et al. (2000). "Polyphenols, condensed tannins, and other natural products in Onobrychis viciifolia (Sainfoin)." Journal of Agricultural and Food Chemistry 48(8): 3440-3447. Cornara, L., et al. (2016). "Therapeutic Potential of Temperate Forage Legumes: A Review." Critical Reviews in Food Science and Nutrition 56(sup1): S149-S161.
Fagaceae	Quercus sp.	Phenolic	Flavonoid	Flavonol	Flavonol glycoside	kaempferol glucopyranosides (many)	Sohretoglu, D. and M. K. Sakar (2004). "Quercus türlerinin polifenolik bileşikleri ve biyolojik aktiviteleri: polyphenolic constituents and biological activities of quercus specıes." Journal of Faculty of Pharmacy of Anakara University 33(3): 001-033.
Fagaceae	Quercus sp.	Phenolic	Phenolic acid	Condensed tannin precursors		many different kinds	Sohretoglu, D. and M. K. Sakar (2004). "Quercus türlerinin polifenolik bileşikleri ve biyolojik aktiviteleri: polyphenolic constituents and biological activities of quercus specıes." Journal of Faculty of Pharmacy of Anakara University 33(3): 001-033.
Fagaceae	Quercus sp.	Phenolic	Phenolic acid	Hydroxycinnamic acid		caffeic acid; ferulic acid	Sohretoglu, D. and M. K. Sakar (2004). "Quercus türlerinin polifenolik bileşikleri ve biyolojik aktiviteleri: polyphenolic constituents and biological activities of quercus specıes." Journal of Faculty of Pharmacy of Anakara University 33(3): 001-033.
Fagaceae	Quercus sp.	Phenolic	Phenolic acid	Hydroxybenzoic acid		gallic acid	Sohretoglu, D. and M. K. Sakar (2004). "Quercus türlerinin polifenolik bileşikleri ve biyolojik aktiviteleri: polyphenolic constituents and biological activities of quercus specıes." Journal of Faculty of Pharmacy of Anakara University 33(3): 001-033.
Fagaceae	Fagus sylvatica	Phenolic	Polyphenol	Condensed tannin		tannic acid	González-Hernández, M. P., et al. (2003). "Research Observation: Hydrolyzable and Condensed Tannins in Plants of Northwest Spain Forests." Journal of Range Management 56(5): 461-465.
Fagaceae	Fagus sylvatica	Phenolic	Polyphenol	Hydrolyzable tannin		tannic acid	González-Hernández, M. P., et al. (2003). "Research Observation: Hydrolyzable and Condensed Tannins in Plants of Northwest Spain Forests." Journal of Range Management 56(5): 461-465.
Fagaceae	Quercus robur	Phenolic	Polyphenol	Condensed tannin		tannic acid	González-Hernández, M. P., et al. (2003). "Research Observation: Hydrolyzable and Condensed Tannins in Plants of Northwest Spain Forests." Journal of Range Management 56(5): 461-465.
Fagaceae	Quercus robur	Phenolic	Polyphenol	Hydrolyzable tannin		tannic acid	González-Hernández, M. P., et al. (2003). "Research Observation: Hydrolyzable and Condensed Tannins in Plants of Northwest Spain Forests." Journal of Range Management 56(5): 461-465.
Fagaceae	Quercus sp.	Phenolic	Polyphenol	Hydrolyzable tannin		many different kinds	Sohretoglu, D. and M. K. Sakar (2004). "Quercus türlerinin polifenolik bileşikleri ve biyolojik aktiviteleri: polyphenolic constituents and biological activities of quercus specıes." Journal of Faculty of Pharmacy of Anakara University 33(3): 001-033.
Fagaceae	Quercus sp.	Phenolic	Polyphenol	Condensed tannin		many different kinds	Sohretoglu, D. and M. K. Sakar (2004). "Quercus türlerinin polifenolik bileşikleri ve biyolojik aktiviteleri: polyphenolic constituents and biological activities of quercus specıes." Journal of Faculty of Pharmacy of Anakara University 33(3): 001-033.
Gentianaceae	Gentiana lutea subp. Symphyandra	Phenolic	Flavonoid	Flavone	Flavone glycoside	mangiferin (xanthone); homoorientin (flavone-C-glycoside); isovitexin (flavone C-glycoside)	Kušar, A., et al. (2010). "Determination of seco-iridoid and 4-pyrone compounds in hydro-alcoholic extracts of Gentiana lutea L. subsp. symphyandra Murb. leaves and roots by using high performance liquid chromatography." Israel Journal of Plant Sciences 58(3-4): 291-296.
Gentianaceae	Gentiana lutea	Phenolic	Flavonoid	Flavone	C-glucoflavones	isoorientin; isosaponarin; isovetixen	Šavikin, K., et al. (2015). Bioactive Secondary Metabolites in Several Genera of Gentianaceae Species from the Central Regions of the Balkan Peninsula. The Gentianaceae - Volume 2: Biotechnology and Applications. J. J. Rybczyński, M. R. Davey and A. Mikuła. Berlin, Heidelberg, Springer Berlin Heidelberg: 319-347.
Gentianaceae	Gentiana lutea	Phenolic	Polyphenol	Xanthone		C-glucoxanthone mangiferin; gentioside; siogentisin	Šavikin, K., et al. (2015). Bioactive Secondary Metabolites in Several Genera of Gentianaceae Species from the Central Regions of the Balkan Peninsula. The Gentianaceae - Volume 2: Biotechnology and Applications. J. J. Rybczyński, M. R. Davey and A. Mikuła. Berlin, Heidelberg, Springer Berlin Heidelberg: 319-347.
Gentianaceae	Gentiana verna	Terpenoid	Monoterpenoid	Iridoid glycoside		loganin; loganetin; 4’-mhydroxybenzoyl loganin	Mpondo, E. M. and J. Garcia (1989). "Iridoids from Gentiana verna." Phytochemistry 28(9): 2503-2504.
Gentianaceae	Gentiana	Terpenoid	Monoterpenoid	Secoiridoid glycoside		gentiopicroside	Mpondo, E. M. and J. Garcia (1989). "Iridoids from Gentiana verna." Phytochemistry 28(9): 2503-2504.
Gentianaceae	Gentiana lutea subp. Symphyandra	Terpenoid	Monoterpenoid	Secoiridoid glycoside		gentiopicroside; amarogentin	Kušar, A., et al. (2010). "Determination of seco-iridoid and 4-pyrone compounds in hydro-alcoholic extracts of Gentiana lutea L. subsp. symphyandra Murb. leaves and roots by using high performance liquid chromatography." Israel Journal of Plant Sciences 58(3-4): 291-296.
Gentianaceae	Gentiana lutea	Terpenoid	Monoterpenoid	Secoiridoid glycoside		eustomorusside; secologanoside; loganic acid; septemfidoside	Šavikin, K., et al. (2015). Bioactive Secondary Metabolites in Several Genera of Gentianaceae Species from the Central Regions of the Balkan Peninsula. The Gentianaceae - Volume 2: Biotechnology and Applications. J. J. Rybczyński, M. R. Davey and A. Mikuła. Berlin, Heidelberg, Springer Berlin Heidelberg: 319-347.
Geraniaceae	Geranium lasiopus	Phenolic	Flavonoid	Flavonol		kaempferol; quercetin;	Şöhretoǧlu, D., et al. (2012). "Antioxidant secondary metabolites from Geranium lasiopus Boiss. & Heldr." Natural Product Research 26(13): 1261-1264.
Geraniaceae	Geranium lasiopus	Phenolic	Flavonoid	Flavonol	Flavonol glycoside	quercetin 3-O-β-glucopyranoside; quercetin 3-O-β-galactopyranoside; kaempferol 3-O-α-rhamnopyranosyl- (1→6)-β-glucopyranoside; quercetin 3-O-α-rhamnopyranosyl- (1→6)-β-glucopyranoside; kaempferol 3-O-α-rhamnopyranosyl- (1→2)-β-glucopyranoside; quercetin 3-O-α-rhamnopyranosyl- (1→2)-β-glucopyranoside	Şöhretoǧlu, D., et al. (2012). "Antioxidant secondary metabolites from Geranium lasiopus Boiss. & Heldr." Natural Product Research 26(13): 1261-1264.
Geraniaceae	Geranium saxatile	Phenolic	Flavonoid	Flavonol	Flavonol glycoside	quercetin-3-O-glucoside	Siddikov, D. R., et al. (2011). "Polyphenols from Geranium saxatile." Chemistry of Natural Compounds 47(4): 630.
Geraniaceae	Geranium saxatile	Phenolic	Flavonoid	Flavonol		kaempferol; quercetin; myricetin;	Siddikov, D. R., et al. (2013). "Secondary metabolites from the aerial part of Geranium saxatile." Chemistry of Natural Compounds 49(2): 343-344.
Geraniaceae	Geranium saxatile	Phenolic	Flavonoid	Flavonol	Flavonol glycoside	hyperoside; rutinoside;	Siddikov, D. R., et al. (2013). "Secondary metabolites from the aerial part of Geranium saxatile." Chemistry of Natural Compounds 49(2): 343-344.
Geraniaceae	Geranium saxatile	Phenolic	Flavonoid	Flavan		isomucranulatol	Siddikov, D. R., et al. (2013). "Secondary metabolites from the aerial part of Geranium saxatile." Chemistry of Natural Compounds 49(2): 343-344.
Geraniaceae	Geranium lasiopus	Phenolic	Phenolic acid	Hydroxybenzoic acid		gallic acid; gallic acid methyl ester	Şöhretoǧlu, D., et al. (2012). "Antioxidant secondary metabolites from Geranium lasiopus Boiss. & Heldr." Natural Product Research 26(13): 1261-1264.
Geraniaceae	Geranium saxatile	Phenolic	Phenolic acid	Hydroxybenzoic acid		gallic acid	Siddikov, D. R., et al. (2011). "Polyphenols from Geranium saxatile." Chemistry of Natural Compounds 47(4): 630.
Geraniaceae	Geranium saxatile	Phenolic	Phenolic acid	Hydroxybenzoic acid		ellagic acid	Siddikov, D. R., et al. (2011). "Polyphenols from Geranium saxatile." Chemistry of Natural Compounds 47(4): 630.
Geraniaceae	Geranium saxatile	Phenolic	Phenolic acid	Hydroxybenzoic acid		ethylgallate;	Siddikov, D. R., et al. (2013). "Secondary metabolites from the aerial part of Geranium saxatile." Chemistry of Natural Compounds 49(2): 343-344.
Geraniaceae	Geranium lasiopus	Phenolic	Polyphenol	Hydrolyzable tannin		pusilagin (11)	Şöhretoǧlu, D., et al. (2012). "Antioxidant secondary metabolites from Geranium lasiopus Boiss. & Heldr." Natural Product Research 26(13): 1261-1264.
Grossulariaceae	Ribes nigrum	Phenolic	Flavonoid	Flavonol		quercetin-3-O-rutinoside; quercetin-3-O-galactoside; quercetin-3-O-glucoside; quercetin-3-O-malonylglucoside-kaempferol-3-O-rutinoside; kaempferol-3-O-galactoside; kaempferol-3-O-glucoside; kaempferol-3-O-glucosyl-6''-acetate; kaempferol-3-O-malonylglucoside; myrcetin-3-O-malonylglucoside; isorhamnetin-3-rutinoside/-3-O-glucoside	Ferlemi, A. V. and F. N. Lamari (2016). "Berry leaves: An alternative source of bioactive natural products of nutritional and medicinal value." Antioxidants 5(2).
Grossulariaceae	Ribes nigrum	Phenolic	Flavonoid	Flavan-3-ol		catechin; epicatechin; epigallocatechin/gallocatechin & isomers;	Ferlemi, A. V. and F. N. Lamari (2016). "Berry leaves: An alternative source of bioactive natural products of nutritional and medicinal value." Antioxidants 5(2).
Grossulariaceae	Ribes nigrum	Phenolic	Flavonoid	Anthocyanin		delphinidin-3-O-glucoside/-3-O-rutinoside; cyanidin-3-O-glucoside; cyanidin-3-O-rutinoside; cyanidin-3-O-arabinoside/-3-O-glucoronide	Ferlemi, A. V. and F. N. Lamari (2016). "Berry leaves: An alternative source of bioactive natural products of nutritional and medicinal value." Antioxidants 5(2).
Grossulariaceae	Ribes nigrum	Phenolic	Phenolic acid	Hydroxycinnamic acid		chlorogenic acid; neo-chlorogenic acid; iso-chlorogenic acid; caffeic acid; ferulic acid; p-coumaric acid;	Ferlemi, A. V. and F. N. Lamari (2016). "Berry leaves: An alternative source of bioactive natural products of nutritional and medicinal value." Antioxidants 5(2).
Grossulariaceae	Ribes nigrum	Phenolic	Phenolic acid	Hydroxybenzoic acid		gentisic acid;	Ferlemi, A. V. and F. N. Lamari (2016). "Berry leaves: An alternative source of bioactive natural products of nutritional and medicinal value." Antioxidants 5(2).
Grossulariaceae	Ribes nigrum	Phenolic	Phenolic acid	Hydroxybenzoic acid		gallic acid	Ferlemi, A. V. and F. N. Lamari (2016). "Berry leaves: An alternative source of bioactive natural products of nutritional and medicinal value." Antioxidants 5(2).
Lamiaceae	Mentha sp.	Phenolic	Flavonoid	Flavone		luteolin; luteolin-O-glucoside; luteolin-O-rutinoside; luteolin-O-glucuronide; luteolin-O-glucuronide-methyl; luteolin-O-diglucuronide; apigenin; apigenin-7-O-rutinoside; thymusin; thymonin; pebrellin; gardenin B; desmethylnobiletin; cirsilineol; sorbifolin; salvigenin; ladanein; xanthomicrol; sideritoflavone	Pereira, O. and S. Cardoso (2013). "Overview on Mentha and Thymus Polyphenols." Current Analytical Chemistry 9: 382-396.
Lamiaceae	Thymus sp.	Phenolic	Flavonoid	Flavone		luteolin; luteolin-O-glucoside; luteolin-O-rutinoside; luteolin-O-glucuronide; luteolin-O-glucuronide-methyl; luteolin-O-diglucuronide; apigenin; luteolin-O-diglucoside; luteolin-acetyl-O-glycoside; luteolin-7-O-(6''-feruloyl)-B-glucopyranoside; apigenin-&-O-glucoside; apigenin-7-O-glucoronide; apigenin-6,8-di-C-glucoside; thymusin; thymonin; pebrellin; gardenin B; desmethylnobiletin; cirsilineol…	Pereira, O. and S. Cardoso (2013). "Overview on Mentha and Thymus Polyphenols." Current Analytical Chemistry 9: 382-396.
Lamiaceae	Mentha sp.	Phenolic	Flavonoid	Flavanone		eridioctyol; eriocitrin; naringenin; naringenin-7-O-glucoside; naringenin-7-O-rutinoside; hesperidin	Pereira, O. and S. Cardoso (2013). "Overview on Mentha and Thymus Polyphenols." Current Analytical Chemistry 9: 382-396.
Lamiaceae	Thymus sp.	Phenolic	Flavonoid	Flavanone		eridioctyol; eriocitrin; naringenin; naringenin-7-O-glucoside; naringenin-7-O-rutinoside; hesperidin; eridiocytol-O-glucuronide; prenylnaringenin	Pereira, O. and S. Cardoso (2013). "Overview on Mentha and Thymus Polyphenols." Current Analytical Chemistry 9: 382-396.
Lamiaceae	Mentha sp.	Phenolic	Flavonoid	Flavonol		kaempferol-7-O-rutinoside; 4'-methoxykaempferol-7-O-rutinoside; quercetin; rutin;	Pereira, O. and S. Cardoso (2013). "Overview on Mentha and Thymus Polyphenols." Current Analytical Chemistry 9: 382-396.
Lamiaceae	Thymus sp.	Phenolic	Flavonoid	Flavonol		quercetin; rutin; quercetin-3-O-hexoside; isorhamnetin; isorhamnetin-O-glucoside; taxifolin; aromadendrin	Pereira, O. and S. Cardoso (2013). "Overview on Mentha and Thymus Polyphenols." Current Analytical Chemistry 9: 382-396.
Lamiaceae	Stachys sp.	Phenolic	Flavonoid			many different kinds	Tundis, R., et al. (2014). "Phytochemical and biological studies of Stachys species in relation to chemotaxonomy: A review." Phytochemistry 102(Supplement C): 7-39.
Lamiaceae	Sideritis sp.	Phenolic	Flavonoid	Flavonoid glycoside		n=24	Petreska, J., et al. (2011). "Phenolic compounds of mountain tea from the Balkans: LC/DAD/ESI/MS n profile and content." Nat Prod Commun 6(1): 21-30.
Lamiaceae	Lavandula coronopifolia	Phenolic	Flavonoid	Flavonol		quercetin;	Khateeb, W. A., et al. (2017). "In vitro propagation, genetic stability, and secondary metabolite analysis of wild lavender (Lavandula coronopifolia Poir.)." Horticulture, Environment, and Biotechnology 58(4): 393-405.
Lamiaceae	Lavandula coronopifolia	Phenolic	Flavonoid	Flavonol	Flavonol glycoside	rutin	Khateeb, W. A., et al. (2017). "In vitro propagation, genetic stability, and secondary metabolite analysis of wild lavender (Lavandula coronopifolia Poir.)." Horticulture, Environment, and Biotechnology 58(4): 393-405.
Lamiaceae	Lavandula coronopifolia	Phenolic	Flavonoid	Flavanone		hesperidin	Khateeb, W. A., et al. (2017). "In vitro propagation, genetic stability, and secondary metabolite analysis of wild lavender (Lavandula coronopifolia Poir.)." Horticulture, Environment, and Biotechnology 58(4): 393-405.
Lamiaceae	Metha sp.	Phenolic	Phenolic acid	Hydroxycinnamic acid		caffeic acid; nepetoidin A/B; chlorogenic acid; rosmarinic acid; lithospermic acid; lithospermic acid B; magnesium lithospermate; sodium lithospermate; sodium lithospermate; cis salvionolic acid J; salvianolic acid J; didehydro-salvianolic acid; salvianolic acid L;	Pereira, O. and S. Cardoso (2013). "Overview on Mentha and Thymus Polyphenols." Current Analytical Chemistry 9: 382-396.
Lamiaceae	Thymus sp.	Phenolic	Phenolic acid	Hydroxycinnamic acid		caffeic acid; chlorogenic acid; caffeic acid ehtyl ester; caffeic acid glucoside; dicaffeoylquinic acid; rosmarinic acid; rosmarinic acid glucoside; 3'--(8''-Z-caffeoyl)rosmarinic acid; methyl rosmarinate; salvianolic acid I; salvianolic acid K; lithospermic acid	Pereira, O. and S. Cardoso (2013). "Overview on Mentha and Thymus Polyphenols." Current Analytical Chemistry 9: 382-396.
Lamiaceae	Mentha sp.	Phenolic	Phenolic acid	Hydroxycinnamic acid		cinnamic acid; ferulic acid; p-coumaric acid	Pereira, O. and S. Cardoso (2013). "Overview on Mentha and Thymus Polyphenols." Current Analytical Chemistry 9: 382-396.
Lamiaceae	Mentha sp.	Phenolic	Phenolic acid	Hydroxybenzoic acid		gentisic acid; protocatechuic acid; hydroxybenzoic acid; vanillic acid	Pereira, O. and S. Cardoso (2013). "Overview on Mentha and Thymus Polyphenols." Current Analytical Chemistry 9: 382-396.
Lamiaceae	Thymus sp.	Phenolic	Phenolic acid	Hydroxybenzoic acid		gentisic acid; protocatechuic acid; hydroxybenzoic acid; p-coumaric acid; gallic acid; syringic acid; hydroxybenzoic acid-O-hexoside; vanillic acid	Pereira, O. and S. Cardoso (2013). "Overview on Mentha and Thymus Polyphenols." Current Analytical Chemistry 9: 382-396.
Lamiaceae	Stachys sp.	Phenolic	Phenolic acid	Hydroxycinnamic acid		rosmarinic acid;	Radnai, E., et al. (2004). Essential oils in some Stachys species growing in Hungary. Acta Horticulturae. 597: 137-142.
Lamiaceae	Sideritis sp.	Phenolic	Phenolic acid	Hydroxycinnamic acid		8 derivatives	Petreska, J., et al. (2011). "Phenolic compounds of mountain tea from the Balkans: LC/DAD/ESI/MS n profile and content." Nat Prod Commun 6(1): 21-30.
Lamiaceae	Lavandula coronopifolia	Phenolic	Phenolic acid	Hydroxycinnamic acid		rosmarinic acid; caffeic acid	Khateeb, W. A., et al. (2017). "In vitro propagation, genetic stability, and secondary metabolite analysis of wild lavender (Lavandula coronopifolia Poir.)." Horticulture, Environment, and Biotechnology 58(4): 393-405.
Lamiaceae	Sideritis sp.	Phenolic	Phenylethanoid	Phenylethanoid glycosides		n=8	Petreska, J., et al. (2011). "Phenolic compounds of mountain tea from the Balkans: LC/DAD/ESI/MS n profile and content." Nat Prod Commun 6(1): 21-30.
Lamiaceae	Stachys sp.	Terpenoid	Diterpenoid	Diterpenes		many different kinds	Tundis, R., et al. (2014). "Phytochemical and biological studies of Stachys species in relation to chemotaxonomy: A review." Phytochemistry 102(Supplement C): 7-39.
Lamiaceae	Sideritis sp.	Terpenoid	Diterpenoid	Diterpenes		many different kinds	Tundis, R., et al. (2014). "Phytochemical and biological studies of Stachys species in relation to chemotaxonomy: A review." Phytochemistry 102(Supplement C): 7-39.
Lamiaceae	Rosmarinus officinalis	Terpenoid	Monoterpenoid	Monoterpene hydrocarbons		α-pinene; camphene; B-pinene	Li, G., et al. (2016). "Volatile diversity in wild populations of rosemary (Rosmarinus officinalis L.) from the Tyrrhenian Sea vicinity cultivated under homogeneous environmental conditions." Industrial Crops and Products 84(Supplement C): 381-390.
Lamiaceae	Rosmarinus officinalis	Terpenoid	Monoterpenoid	Oxygenated monoterpenes		1,8-cineole; camphor; verbenone;	Li, G., et al. (2016). "Volatile diversity in wild populations of rosemary (Rosmarinus officinalis L.) from the Tyrrhenian Sea vicinity cultivated under homogeneous environmental conditions." Industrial Crops and Products 84(Supplement C): 381-390.
Lamiaceae	Stachys sp.	Terpenoid	Monoterpenoid	Iridoid glycoside		harpagide; 8-O-acetyl-harpagide	Radnai, E., et al. (2004). Essential oils in some Stachys species growing in Hungary. Acta Horticulturae. 597: 137-142.
Lamiaceae	Stachys sp.	Terpenoid	Monoterpenoid	Monoterpene		sabinene;	Radnai, E., et al. (2004). Essential oils in some Stachys species growing in Hungary. Acta Horticulturae. 597: 137-142.
Lamiaceae	Stachys sp.	Terpenoid	Monoterpenoid	Iridiod glycoside		harpagide; ajugoside; aucubin; acetylharpagide; harpagoside; ajugol; 7-B-hydroxyharpagide; 5-allosyloxy-aucubin	Tundis, R., et al. (2014). "Phytochemical and biological studies of Stachys species in relation to chemotaxonomy: A review." Phytochemistry 102(Supplement C): 7-39. Radnai, E., et al. (2003). ESSENTIAL OILS IN SOME STACHYS SPECIES GROWING IN HUNGARY, International Society for Horticultural Science (ISHS), Leuven, Belgium. Venditti, A., et al. (2013). "Phytochemical analysis, biological evaluation…
Lamiaceae	Satureja hortensis	Terpenoid	Monoterpenoid	Monoterpene		β-phellandrene; α-pinene; 1,8-cineol; limonene; α-thujene; p-cymene; y-terpinene; α-pinene; ; β-pinene Myrcene; carvacol; caryophyllene; B-bisabolene; tepinene-4-ol; B-ocimene	Mohtashami, S., et al. (2018). "Summer savory (Satureja hortensis L.) essential oil constituent oscillation at different storage conditions." Industrial Crops and Products 111(Supplement C): 226-231.
Lamiaceae	Rosmarinus officinalis	Terpenoid	Sesquiterpenoid	Sesquiterpene			Li, G., et al. (2016). "Volatile diversity in wild populations of rosemary (Rosmarinus officinalis L.) from the Tyrrhenian Sea vicinity cultivated under homogeneous environmental conditions." Industrial Crops and Products 84(Supplement C): 381-390.
Lamiaceae	Stachys sp.	Terpenoid	Sesquiterpenoid	Sesquiterpene		B-caryophylle; δ-cadinene; ethyl hexadecanoate	Radnai, E., et al. (2004). Essential oils in some Stachys species growing in Hungary. Acta Horticulturae. 597: 137-142.
Lamiaceae	Stachys sp.	Terpenoid	Sesquiterpenoid	Sesquiterpene		many different kinds	Tundis, R., et al. (2014). "Phytochemical and biological studies of Stachys species in relation to chemotaxonomy: A review." Phytochemistry 102(Supplement C): 7-39.
Lamiaceae	Satureja hortensis	Terpenoid	Sesquiterpenoid	Sesquiterpene		β-caryophyllene	Mohtashami, S., et al. (2018). "Summer savory (Satureja hortensis L.) essential oil constituent oscillation at different storage conditions." Industrial Crops and Products 111(Supplement C): 226-231.
Lamiaceae	Stachys sp.	Terpenoid	Triterpenoid	Triterpene saponin		oleanolic acid	Radnai, E., et al. (2004). Essential oils in some Stachys species growing in Hungary. Acta Horticulturae. 597: 137-142.
Malvaceae	Malva sylvestris	Phenolic	Coumarin	Simple coumarin		5,7-dimethoxycoumarin	Daniela, A., et al. (2007). "Identification of phenolic compounds from medicinal and melliferous plants and their cytotoxic activity in cancer cells." Caryologia 60(1-2): 90-95.
Malvaceae	Malva sylvestris	Phenolic	Flavonoid	Flavonol		quercetin; kaempferol; myricetin;	Daniela, A., et al. (2007). "Identification of phenolic compounds from medicinal and melliferous plants and their cytotoxic activity in cancer cells." Caryologia 60(1-2): 90-95.
Malvaceae	Tilia platyphyllos	Phenolic	Flavonoid	Flavan-3-ol		catechin	Vidović, M., et al. (2015). "An improved HPLC-DAD method for simultaneously measuring phenolics in the leaves of Tilia platyphyllos and Ailanthus altissima." Botanica Serbica 39(2): 177-186.
Malvaceae	Tilia platyphyllos	Phenolic	Flavonoid	Flavonol		myricetin; quercetin; kaempferol	Vidović, M., et al. (2015). "An improved HPLC-DAD method for simultaneously measuring phenolics in the leaves of Tilia platyphyllos and Ailanthus altissima." Botanica Serbica 39(2): 177-186.
Malvaceae	Tilia platyphyllos	Phenolic	Flavonoid	Anthocyanin		cyanidin; delphinidin	Vidović, M., et al. (2015). "An improved HPLC-DAD method for simultaneously measuring phenolics in the leaves of Tilia platyphyllos and Ailanthus altissima." Botanica Serbica 39(2): 177-186.
Malvaceae	Malva sylvestris	Phenolic	Coumarin	Simple coumarin		scopoletin,	DellaGreca, M., et al. (2009). "Antioxidant and radical scavenging properties of Malva sylvestris." Nat Prod Commun 4(7): 893-896.
Malvaceae	Altheae officinalis	Phenolic	Coumarin	Simple coumarin		scopoletin,	Ali Shah, S. M., et al. (2011). "Pharmacological activity of althaea officinalis L." Journal of Medicinal Plant Research 5(24): 5662-5666.
Malvaceae	Malva sylvestris	Phenolic	Phenolic acid	Hydroxybenzoic acid		4-hydroxybenzoic acid, 4-methoxybenzoic acid, 4-hydroxy-3-methoxybenzoic acid	DellaGreca, M., et al. (2009). "Antioxidant and radical scavenging properties of Malva sylvestris." Nat Prod Commun 4(7): 893-896.
Malvaceae	Malva sylvestris	Phenolic	Phenolic acid	Hydroxycinnamic acid		4-hydroxycinnamic acid, ferulic acid, methyl 2-hydroxydihydrocinnamate	DellaGreca, M., et al. (2009). "Antioxidant and radical scavenging properties of Malva sylvestris." Nat Prod Commun 4(7): 893-896.
Malvaceae	Tilia platyphyllos	Phenolic	Phenolic acid	Hydroxybenzoic acid		protocatechuic acid; p-hydroxy benzoic acid; syringic acid	Vidović, M., et al. (2015). "An improved HPLC-DAD method for simultaneously measuring phenolics in the leaves of Tilia platyphyllos and Ailanthus altissima." Botanica Serbica 39(2): 177-186.
Malvaceae	Tilia platyphyllos	Phenolic	Phenolic acid	Hydroxycinnamic acid		caffeic acid; p-coumaric acid; caffeic acid methyl ester; p-coumarate methyl ester	Vidović, M., et al. (2015). "An improved HPLC-DAD method for simultaneously measuring phenolics in the leaves of Tilia platyphyllos and Ailanthus altissima." Botanica Serbica 39(2): 177-186.
Malvaceae	Malva sylvestris	N-containing	Amine			N-trans-feruloyl tyramine	DellaGreca, M., et al. (2009). "Antioxidant and radical scavenging properties of Malva sylvestris." Nat Prod Commun 4(7): 893-896.
Malvaceae	Malva sylvestris	Terpenoid	Norisoprenoid			(3R,7E)-3-hydroxy-5,7-megastigmadien-9-one; (10E,15Z)-9,12,13-trihydroxyoctadeca-10,15-dienoic acid	DellaGreca, M., et al. (2009). "Antioxidant and radical scavenging properties of Malva sylvestris." Nat Prod Commun 4(7): 893-896.
Malvaceae	Malva sylvestris	Terpenoid	Sesquiterpenoid	Sesquiterpene			DellaGreca, M., et al. (2009). "Antioxidant and radical scavenging properties of Malva sylvestris." Nat Prod Commun 4(7): 893-896.
Oleaceae	Fraxinus sp.	Phenolic	Coumarin	Simple coumarin		esculin; fraxin; fraxetin;	Harborne, J. B., Baxter, H., & Moss, G. P. (1999). Phytochemical dictionary: A handbook of bioactive compounds from plants. London, Taylor & Francis Ltd.
Oleaceae	Fraxinus excelsior	Terpenoid	Monoterpenoid	Secoiridoid glycoside		excelsioside	Damtoft, S., Franzyk, H., & Jensen, S. R. (1992). "Excelsioside, a secoiridoid glucoside from Fraxinus excelsior." Phytochemistry 31: 4197-4201.
Oleaceae	Fraxinus excelsior	Terpenoid	Triterpenoid	Triterpene		betulin;	Harborne, J. B., Baxter, H., & Moss, G. P. (1999). Phytochemical dictionary: A handbook of bioactive compounds from plants. London, Taylor & Francis Ltd.
Oleaceae	Fraxinus sp.	Phenolic	Coumarin			cichoriin;	Harborne, J. B., Baxter, H., & Moss, G. P. (1999). Phytochemical dictionary: A handbook of bioactive compounds from plants. London, Taylor & Francis Ltd.
Orobanchaceae	Melampyrum arvense	Phenolic	Flavonoid	Flavone		apigenin; luteolin; luteolin 7-O-glucopyranoside;	Kırmızıbekmez, H., et al. (2009). "Antiprotozoal activities of Melampyrum arvense and its secondary metabolites." Planta Med 75(09): PA6.
Orobanchaceae	Melampyrum arvense	Phenolic	Lignan			lignan glycoside dehydrodiconiferyl alcohol 9-O-B-glucopyranoside	Kırmızıbekmez, H., et al. (2009). "Antiprotozoal activities of Melampyrum arvense and its secondary metabolites." Planta Med 75(09): PA6.
Orobanchaceae	Melampyrum arvense	Phenolic	Phenolic acid	Hydroxybenzoic acid		benzoic acid	Kırmızıbekmez, H., et al. (2009). "Antiprotozoal activities of Melampyrum arvense and its secondary metabolites." Planta Med 75(09): PA6.
Orobanchaceae	Melampyrum arvense	Terpenoid	Monoterpenoid	Iridoid glycoside		aucubin; melampyroside; mussaenoside; mussaenosidic acid; 8-epi-loganin	Kırmızıbekmez, H., et al. (2009). "Antiprotozoal activities of Melampyrum arvense and its secondary metabolites." Planta Med 75(09): PA6.
Papaveraceae	Corydalis sp.	N-containing	Alkaloid	Protoberberine		oxygenated protoberberines	Iwasa, K., et al. (2003). "LC–NMR and LC–MS analysis of 2,3,10,11-oxygenated protoberberine metabolites in Corydalis cell cultures." Phytochemistry 64(7): 1229-1238.
Papaveraceae	Corydalis heterocarpa	Phenolic	Coumarin			columbianetin; libanoridin	Kang, K.-H., et al. (2009). "Anti-inflammatory effect of coumarins isolated from Corydalis heterocarpa in HT-29 human colon carcinoma cells." Food and Chemical Toxicology 47(8): 2129-2134.
Plantaginaceae	Plantago maritima	Phenolic	Flavonoid				Gonçalves, S. and A. Romano (2016). "The medicinal potential of plants from the genus Plantago (Plantaginaceae)." Industrial Crops and Products 83(Supplement C): 213-226.
Plantaginaceae	Linaria tingitana	Phenolic	Flavonoid	Flavone		luteolin 3'-4'-dimethyl ether	Cheriet, T., et al. (2015). "Secondary Metabolites from Linaria tingitana." Chemistry of Natural Compounds 51(6): 1202-1203.
Plantaginaceae	Digitalis viridifolia	Phenolic	Flavonoid	Flavonoid glycoside		scutellarein 7-O-B-D-glucopyranoside; hispidulin 7-O-B-D-glucopyranoside	Kirmizibekmez, H., et al. (2017). "Secondary metabolites from the leaves of Digitalis viridiflora." Nat Prod Commun 12(1): 59-61.
Plantaginaceae	Plantago sp.	Phenolic	Phenylethanoid	Caffeoyl phenylethanoid glycoside			Gonçalves, S. and A. Romano (2016). "The medicinal potential of plants from the genus Plantago (Plantaginaceae)." Industrial Crops and Products 83(Supplement C): 213-226.
Plantaginaceae	Veronica jacquinii	Phenolic	Phenylpropanoid	Phenylpropanoid glycoside		arcteoside	Ignjatović, Đ., et al. (2015). "Evaluation of angiogenic and neuroprotective potential of different extracts from three Veronica species." Frontiers in Life Science 8(2): 107-116.
Plantaginaceae	Veronica teucrium	Phenolic	Phenylpropanoid	Phenylpropanoid glycoside		arcteoside	Ignjatović, Đ., et al. (2015). "Evaluation of angiogenic and neuroprotective potential of different extracts from three Veronica species." Frontiers in Life Science 8(2): 107-116.
Plantaginaceae	Veronica urticifolia	Phenolic	Phenylpropanoid	Phenylpropanoid glycoside		arcteoside	Ignjatović, Đ., et al. (2015). "Evaluation of angiogenic and neuroprotective potential of different extracts from three Veronica species." Frontiers in Life Science 8(2): 107-116.
Plantaginaceae	Plantago lanceolata	Phenolic	Phenylethanoid	Caffeoyl phenylethanoid glycoside		verbascoside	Miehe-Steier, A., et al. (2015). "Light and Nutrient Dependent Responses in Secondary Metabolites of Plantago lanceolata Offspring Are Due to Phenotypic Plasticity in Experimental Grasslands." PLoS ONE 10(9): e0136073.
Plantaginaceae	Digitalis viridifolia	Phenolic	Phenylethanoid	Phenylethanoid glycosides		digiviridifloroside; calceolarioside A	Kirmizibekmez, H., et al. (2017). "Secondary metabolites from the leaves of Digitalis viridiflora." Nat Prod Commun 12(1): 59-61.
Plantaginaceae	Plantago major	Phenolic	Polyphenol				Gonçalves, S. and A. Romano (2016). "The medicinal potential of plants from the genus Plantago (Plantaginaceae)." Industrial Crops and Products 83(Supplement C): 213-226.
Plantaginaceae	Plantago lanceolata	Phenolic	Phenylethanoid	Phenylethanoid glycoside			Gonçalves, S. and A. Romano (2016). "The medicinal potential of plants from the genus Plantago (Plantaginaceae)." Industrial Crops and Products 83(Supplement C): 213-226.
Plantaginaceae	Plantago major	Phenolic	Phenylethanoid				Gonçalves, S. and A. Romano (2016). "The medicinal potential of plants from the genus Plantago (Plantaginaceae)." Industrial Crops and Products 83(Supplement C): 213-226.
Plantaginaceae	Veronica urticifolia	Phenolic					Ignjatović, Đ., et al. (2015). "Evaluation of angiogenic and neuroprotective potential of different extracts from three Veronica species." Frontiers in Life Science 8(2): 107-116.
Plantaginaceae	Veronica jacquinii	Phenolic					Ignjatović, Đ., et al. (2015). "Evaluation of angiogenic and neuroprotective potential of different extracts from three Veronica species." Frontiers in Life Science 8(2): 107-116.
Plantaginaceae	Veronica teucrium	Phenolic					Ignjatović, Đ., et al. (2015). "Evaluation of angiogenic and neuroprotective potential of different extracts from three Veronica species." Frontiers in Life Science 8(2): 107-116.
Plantaginaceae	Plantago lanceolata	Terpenoid	Monoterpenoid	Iridoid glycoside		aucubin, catalpol	Nieminen, M., Suomi, J., Nouhuys, S. van, Suari, P., Riekkola, M.-L. (2003) Effect of iridoid glycoside content on oviposition host plant choice and parasitism in a specialist herbivore. Journal of Chemical Ecology 20 (4), 823-844
Plantaginaceae	Veronica spicata	Terpenoid	Monoterpenoid	Iridoid glycoside		aucubin, catalpol	Nieminen, M., Suomi, J., Nouhuys, S. van, Suari, P., Riekkola, M.-L. (2003) Effect of iridoid glycoside content on oviposition host plant choice and parasitism in a specialist herbivore. Journal of Chemical Ecology 20 (4), 823-844
Plantaginaceae	Plantago sp.	Terpenoid	Monoterpenoid	Iridoid glycoside			Gonçalves, S. and A. Romano (2016). "The medicinal potential of plants from the genus Plantago (Plantaginaceae)." Industrial Crops and Products 83(Supplement C): 213-226.
Plantaginaceae	Plantago lanceolata	Terpenoid	Monoterpenoid	Iridoid glycoside			Gonçalves, S. and A. Romano (2016). "The medicinal potential of plants from the genus Plantago (Plantaginaceae)." Industrial Crops and Products 83(Supplement C): 213-226.
Plantaginaceae	Plantago bellardii, P. lanceolata	Terpenoid	Monoterpenoid	Iridoid glycoside		aucubin	Gonçalves, S. and A. Romano (2016). "The medicinal potential of plants from the genus Plantago (Plantaginaceae)." Industrial Crops and Products 83(Supplement C): 213-226.
Plantaginaceae	Veronica urticifolia	Terpenoid	Monoterpenoid	Iridoid glycoside		aucubin	Ignjatović, Đ., et al. (2015). "Evaluation of angiogenic and neuroprotective potential of different extracts from three Veronica species." Frontiers in Life Science 8(2): 107-116.
Plantaginaceae	Veronica jacquinii	Terpenoid	Monoterpenoid	Iridoid glycoside			Ignjatović, Đ., et al. (2015). "Evaluation of angiogenic and neuroprotective potential of different extracts from three Veronica species." Frontiers in Life Science 8(2): 107-116.
Plantaginaceae	Veronica teucrium	Terpenoid	Monoterpenoid	Iridoid glycoside			Ignjatović, Đ., et al. (2015). "Evaluation of angiogenic and neuroprotective potential of different extracts from three Veronica species." Frontiers in Life Science 8(2): 107-116.
Plantaginaceae	Plantago lanceolata	Terpenoid	Monoterpenoid	Iridoid glycoside		aucubin; catalpol	Miehe-Steier, A., et al. (2015). "Light and Nutrient Dependent Responses in Secondary Metabolites of Plantago lanceolata Offspring Are Due to Phenotypic Plasticity in Experimental Grasslands." PLoS ONE 10(9): e0136073.
Plantaginaceae	Digitalis sp.	Terpenoid	Triterpenoid	Steroid	Cardenolide		Agrawal, A. A., et al. (2012). "Toxic cardenolides: chemical ecology and coevolution of specialized plant–herbivore interactions." New Phytologist 194(1): 28-45.
Plantaginaceae	Plantago media	Terpenoid	Triterpenoid	Triterpene acid			Gonçalves, S. and A. Romano (2016). "The medicinal potential of plants from the genus Plantago (Plantaginaceae)." Industrial Crops and Products 83(Supplement C): 213-226.
Plantaginaceae	Linaria tingitana	Terpenoid	Triterpenoid	Steroid	Phytosterol glycoside	daucosterol; stigmasterol; B-sitosterol;	Cheriet, T., et al. (2015). "Secondary Metabolites from Linaria tingitana." Chemistry of Natural Compounds 51(6): 1202-1203.
Plantaginaceae	Linaria tingitana	Terpenoid	Triterpenoid	Triterpene		B-amyrin;	Cheriet, T., et al. (2015). "Secondary Metabolites from Linaria tingitana." Chemistry of Natural Compounds 51(6): 1202-1203.
Plantaginaceae	Digitalis viridifolia	Terpenoid	Triterpenoid	Steroid		β-glucopyranosyl-(1→6)-4-O-caffeoyl-/β-glucopyranose and 3,4-dihydroxyphenylethanol	Kirmizibekmez, H., et al. (2017). "Secondary metabolites from the leaves of Digitalis viridiflora." Nat Prod Commun 12(1): 59-61.
Plantaginaceae	Linaria tingitana	Phenolic	Flavonoid	Flavone		hypolaetin; hypolaetin-4′-methyl ether; diosmetin	Cheriet, T., et al. (2015). "Secondary Metabolites from Linaria tingitana." Chemistry of Natural Compounds 51(6): 1202-1203.
Plantaginaceae	Digitalis viridifolia	Terpenoid	Monoterpenoid	Iridiod glycoside		cleroindicin B; cleroindicin F	Kirmizibekmez, H., et al. (2017). "Secondary metabolites from the leaves of Digitalis viridiflora." Nat Prod Commun 12(1): 59-61.
Plumbaginaceae	Plumbago europeae	Phenolic	Flavonoid	Flavonol		myricetin-3-O-rhamnoside	Serrilli, A. M., et al. (2010). "Polar and antioxidant fraction of Plumbago europaea L., a spontaneous plant of Sardinia." Natural Product Research 24(7): 633-639.
Plumbaginaceae	Plumbago europeae	Phenolic	Quinone	Napthoquinone		plumbagin; hydroplumbagin-4-O-glucoside	Serrilli, A. M., et al. (2010). "Polar and antioxidant fraction of Plumbago europaea L., a spontaneous plant of Sardinia." Natural Product Research 24(7): 633-639.
Poaceae	Phalaris arundinacea	N-containing	Alkaloid			ergovaline; gramine	Clemensen, A. K., et al. (2017). "Plant secondary metabolites in alfalfa, birdsfoot trefoil, reed canarygrass, and tall fescue unaffected by two different nitrogen sources." Crop Science 57(2): 964-970.
Poaceae	Festuca arundinacea	N-containing	Alkaloid			ergovaline; gramine	Clemensen, A. K., et al. (2017). "Plant secondary metabolites in alfalfa, birdsfoot trefoil, reed canarygrass, and tall fescue unaffected by two different nitrogen sources." Crop Science 57(2): 964-970.
Poaceae	Holcus lanatus	Phenolic	Flavonoid	Flavonol		kaempferol; quercetin	Gargallo-Garriga, A., et al. (2015). "Warming differentially influences the effects of drought on stoichiometry and metabolomics in shoots and roots." New Phytologist 207(3): 591-603.
Poaceae	Holcus lanatus	Phenolic	Flavonoid	Flavan-3-ol		catechin	Gargallo-Garriga, A., et al. (2015). "Warming differentially influences the effects of drought on stoichiometry and metabolomics in shoots and roots." New Phytologist 207(3): 591-603.
Poaceae	Alopecurus pratensis	Phenolic	Flavonoid	Flavonol		kaempferol; quercetin	Gargallo-Garriga, A., et al. (2015). "Warming differentially influences the effects of drought on stoichiometry and metabolomics in shoots and roots." New Phytologist 207(3): 591-603.
Poaceae	Alopecurus pratensis	Phenolic	Flavonoid	Flavan-3-ol		catechin	Gargallo-Garriga, A., et al. (2015). "Warming differentially influences the effects of drought on stoichiometry and metabolomics in shoots and roots." New Phytologist 207(3): 591-603.
Poaceae	Hordeum vulgare	Phenolic	Flavonoid	Flavone		homoorientin	Kováčik, J., et al. (2014). "Variation of antioxidants and secondary metabolites in nitrogen-deficient barley plants." Journal of Plant Physiology 171(3): 260-268.
Poaceae	Elymus natans	Phenolic	Flavonoid	Flavone		tricin	Liu, Q., et al. (2017). "Flavonolignans from Elymus natans L. and Phytotoxic Activities." Journal of Agricultural and Food Chemistry 65(7): 1320-1327.
Poaceae	Elymus natans	Phenolic	Flavonoid	Flavonolignan		10 different types	Liu, Q., et al. (2017). "Flavonolignans from Elymus natans L. and Phytotoxic Activities." Journal of Agricultural and Food Chemistry 65(7): 1320-1327.
Poaceae	Buchloe dactyloides	Phenolic	Phenolic acid	Hydroxycinnamic acid		ferulic acid; p-coumaric acid; caffeic acid	Wu, L., et al. (1998). "Allelopathic effects of phenolic acids detected in buffalograss (Buchloe dactyloides) clippings on growth of annual bluegrass (Poa annua) and buffalograss seedlings." Environmental and Experimental Botany 39(2): 159-167.
Poaceae	Buchloe dactyloides	Phenolic	Phenolic acid	Hydroxybenzoic acid	Hydroxybenzoic acid derivative	gentisic acid; p-hydroxybenzoic acid; vanillic acid; benzoic acid; syringic acid	Wu, L., et al. (1998). "Allelopathic effects of phenolic acids detected in buffalograss (Buchloe dactyloides) clippings on growth of annual bluegrass (Poa annua) and buffalograss seedlings." Environmental and Experimental Botany 39(2): 159-167.
Poaceae	Buchloe dactyloides	Phenolic	Phenolic acid			homoveratric acid	Wu, L., et al. (1998). "Allelopathic effects of phenolic acids detected in buffalograss (Buchloe dactyloides) clippings on growth of annual bluegrass (Poa annua) and buffalograss seedlings." Environmental and Experimental Botany 39(2): 159-167.
Poaceae	Holcus lanatus	Phenolic	Phenolic acid	Hydroxycinnamic acid		caffeic acid; chlorogenic acid	Gargallo-Garriga, A., et al. (2015). "Warming differentially influences the effects of drought on stoichiometry and metabolomics in shoots and roots." New Phytologist 207(3): 591-603.
Poaceae	Holcus lanatus	Phenolic	Phenolic acid	Hydroxybenzoic acid	Hydroxybenzoic acid derivative	vanillic acid	Gargallo-Garriga, A., et al. (2015). "Warming differentially influences the effects of drought on stoichiometry and metabolomics in shoots and roots." New Phytologist 207(3): 591-603.
Poaceae	Holcus lanatus	Carboxylic acid	Fatty acid	Fatty acid derivative		jasmonic acid	Gargallo-Garriga, A., et al. (2015). "Warming differentially influences the effects of drought on stoichiometry and metabolomics in shoots and roots." New Phytologist 207(3): 591-603.
Poaceae	Alopecurus pratensis	Phenolic	Phenolic acid	Hydroxycinnamic acid		caffeic acid; chlorogenic acid	Gargallo-Garriga, A., et al. (2015). "Warming differentially influences the effects of drought on stoichiometry and metabolomics in shoots and roots." New Phytologist 207(3): 591-603.
Poaceae	Alopecurus pratensis	Phenolic	Phenolic acid	Hydroxybenzoic acid	Hydroxybenzoic acid derivative	vanillic acid	Gargallo-Garriga, A., et al. (2015). "Warming differentially influences the effects of drought on stoichiometry and metabolomics in shoots and roots." New Phytologist 207(3): 591-603.
Poaceae	Alopecurus pratensis	Carboxylic acid	Fatty acid	Fatty acid derivative		jasmonic acid	Gargallo-Garriga, A., et al. (2015). "Warming differentially influences the effects of drought on stoichiometry and metabolomics in shoots and roots." New Phytologist 207(3): 591-603.
Poaceae	Deschampsia caepistosa	Phenolic	Phenolic acid	Hydroxamic acid		DIBOA; DIMBOA	Gianoli, E. and H. M. Niemeyer (1998). "DIBOA in wild Poaceae: Sources of resistance to the Russian wheat aphid (Diuraphis noxia) and the greenbug (Schizaphis graminum)." Euphytica 102(3): 317-321.
Poaceae	Deschampsia flexuosa	Phenolic	Phenolic acid	Hydroxamic acid		DIBOA; DIMBOA	Gianoli, E. and H. M. Niemeyer (1998). "DIBOA in wild Poaceae: Sources of resistance to the Russian wheat aphid (Diuraphis noxia) and the greenbug (Schizaphis graminum)." Euphytica 102(3): 317-321.
Poaceae	Elymus sp.	Phenolic	Phenolic acid	Hydroxamic acid		DIBOA; DIMBOA	Gianoli, E. and H. M. Niemeyer (1998). "DIBOA in wild Poaceae: Sources of resistance to the Russian wheat aphid (Diuraphis noxia) and the greenbug (Schizaphis graminum)." Euphytica 102(3): 317-321.
Poaceae	Dactylis glomerata	Phenolic	Phenolic acid	Hydroxybenzoic acid	Hydroxybenzoic acid derivative	protocatechuic acid; p-hydroxybenzoic acid/ vanillic acid	Míka, V., et al. (2005). "Phenolic compounds as chemical markers of low taxonomic levels in the family Poaceae." Plant, Soil and Environment 51(11): 506-512.
Poaceae	Dactylis glomerata	Phenolic	Phenolic acid	Hydroxycinnamic acid		chlorogenic acid; caffeic acid; ferulic acid; rosmarinic acid; p-coumaric acid;	Míka, V., et al. (2005). "Phenolic compounds as chemical markers of low taxonomic levels in the family Poaceae." Plant, Soil and Environment 51(11): 506-512.
Poaceae	Dactylis glomerata	Phenolic	Phenol aldehyde			vanilline	Míka, V., et al. (2005). "Phenolic compounds as chemical markers of low taxonomic levels in the family Poaceae." Plant, Soil and Environment 51(11): 506-512.
Poaceae	Festuca rubra	Phenolic	Phenolic acid	Hydroxybenzoic acid	Hydroxybenzoic acid derivative	protocatechuic acid; p-hydroxybenzoic acid/ vanillic acid	Míka, V., et al. (2005). "Phenolic compounds as chemical markers of low taxonomic levels in the family Poaceae." Plant, Soil and Environment 51(11): 506-512.
Poaceae	Festuca rubra	Phenolic	Phenolic acid	Hydroxycinnamic acid		chlorogenic acid; caffeic acid; ferulic acid; rosmarinic acid; p-coumaric acid;	Míka, V., et al. (2005). "Phenolic compounds as chemical markers of low taxonomic levels in the family Poaceae." Plant, Soil and Environment 51(11): 506-512.
Poaceae	Festuca rubra	Phenolic	Phenol aldehyde			vanilline	Míka, V., et al. (2005). "Phenolic compounds as chemical markers of low taxonomic levels in the family Poaceae." Plant, Soil and Environment 51(11): 506-512.
Poaceae	Festuca rubra	Phenolic	Phenolic acid	Hydroxybenzoic acid	Hydroxybenzoic acid derivative	protocatechuic acid; p-hydroxybenzoic acid/ vanillic acid; p-hydroxybenzaldehyde	Míka, V., et al. (2005). "Phenolic compounds as chemical markers of low taxonomic levels in the family Poaceae." Plant, Soil and Environment 51(11): 506-512.
Poaceae	Festuca rubra	Phenolic	Phenolic acid	Hydroxycinnamic acid		chlorogenic acid; caffeic acid; ferulic acid; rosmarinic acid; p-coumaric acid; sinapic acid	Míka, V., et al. (2005). "Phenolic compounds as chemical markers of low taxonomic levels in the family Poaceae." Plant, Soil and Environment 51(11): 506-512.
Poaceae	Festuca rubra	Phenolic	Phenol aldehyde			vanilline	Míka, V., et al. (2005). "Phenolic compounds as chemical markers of low taxonomic levels in the family Poaceae." Plant, Soil and Environment 51(11): 506-512.
Poaceae	Bromus sp.	Phenolic	Phenolic acid	Hydroxybenzoic acid	Hydroxybenzoic acid derivative	protocatechuic acid; p-hydroxybenzoic acid/ vanillic acid	Míka, V., et al. (2005). "Phenolic compounds as chemical markers of low taxonomic levels in the family Poaceae." Plant, Soil and Environment 51(11): 506-512.
Poaceae	Bromus sp.	Phenolic	Phenolic acid	Hydroxycinnamic acid		chlorogenic acid; caffeic acid; ferulic acid; rosmarinic acid; p-coumaric acid;	Míka, V., et al. (2005). "Phenolic compounds as chemical markers of low taxonomic levels in the family Poaceae." Plant, Soil and Environment 51(11): 506-512.
Poaceae	Bromus sp.	Phenolic	Phenol aldehyde			vanilline	Míka, V., et al. (2005). "Phenolic compounds as chemical markers of low taxonomic levels in the family Poaceae." Plant, Soil and Environment 51(11): 506-512.
Poaceae	Hordeum vulgare	Phenolic	Phenolic acid	Hydroxybenzoic acid	Hydroxybenzoic acid derivative	protocatechuic acid/ald; p-hydroxybenzoic acid/ald; vanillic acid; syringic acid	Kováčik, J., et al. (2014). "Variation of antioxidants and secondary metabolites in nitrogen-deficient barley plants." Journal of Plant Physiology 171(3): 260-268.
Poaceae	Hordeum vulgare	Phenolic	Phenolic acid	Hydroxycinnamic acid		chlorogenic acid; caffeic acid; ferulic acid; sinapic acid; p-coumaric acid;	Kováčik, J., et al. (2014). "Variation of antioxidants and secondary metabolites in nitrogen-deficient barley plants." Journal of Plant Physiology 171(3): 260-268.
Poaceae	Hordeum vulgare	Phenolic	Phenol aldehyde			vanillin	Kováčik, J., et al. (2014). "Variation of antioxidants and secondary metabolites in nitrogen-deficient barley plants." Journal of Plant Physiology 171(3): 260-268.
Poaceae	Hordeum vulgare	Phenolic	Phenolic acid	Hydroxybenzoic acid		gallic acid	Kováčik, J., et al. (2014). "Variation of antioxidants and secondary metabolites in nitrogen-deficient barley plants." Journal of Plant Physiology 171(3): 260-268.
Poaceae	Hordeum vulgare	Phenolic	Phenolic acid	Hydroxybenzoic acid	Salicylate	salicylic aicd	Kováčik, J., et al. (2014). "Variation of antioxidants and secondary metabolites in nitrogen-deficient barley plants." Journal of Plant Physiology 171(3): 260-268.
Poaceae	Buchloe dactyloides	Phenolic	Phenolic acid	Hydroxybenzoic acid		gallic acid	Wu, L., et al. (1998). "Allelopathic effects of phenolic acids detected in buffalograss (Buchloe dactyloides) clippings on growth of annual bluegrass (Poa annua) and buffalograss seedlings." Environmental and Experimental Botany 39(2): 159-167.
Poaceae	Phalaris arundinacea	Phenolic	Polyphenol	Condensed tannin			Clemensen, A. K., et al. (2017). "Plant secondary metabolites in alfalfa, birdsfoot trefoil, reed canarygrass, and tall fescue unaffected by two different nitrogen sources." Crop Science 57(2): 964-970.
Poaceae	Festuca arundinacea	Phenolic	Polyphenol	Condensed tannin			Clemensen, A. K., et al. (2017). "Plant secondary metabolites in alfalfa, birdsfoot trefoil, reed canarygrass, and tall fescue unaffected by two different nitrogen sources." Crop Science 57(2): 964-970.
Poaceae	Buchloe dactyloides	Phenolic	Phenolic acid	Hydroxybenzoic acid	Salicylate	salicylic aicd	Wu, L., et al. (1998). "Allelopathic effects of phenolic acids detected in buffalograss (Buchloe dactyloides) clippings on growth of annual bluegrass (Poa annua) and buffalograss seedlings." Environmental and Experimental Botany 39(2): 159-167.
Poaceae	Holcus lanatus	Terpenoid	Monoterpenoid	Monoterpene		a-terpinene; sabinene	Gargallo-Garriga, A., et al. (2015). "Warming differentially influences the effects of drought on stoichiometry and metabolomics in shoots and roots." New Phytologist 207(3): 591-603.
Poaceae	Alopecurus pratensis	Terpenoid	Monoterpenoid	Monoterpene		a-terpinene; sabinene; limonene	Gargallo-Garriga, A., et al. (2015). "Warming differentially influences the effects of drought on stoichiometry and metabolomics in shoots and roots." New Phytologist 207(3): 591-603.
Poaceae	Phalaris arundinacea	Terpenoid	Triterpenoid	Triterpenoid saponin			Clemensen, A. K., et al. (2017). "Plant secondary metabolites in alfalfa, birdsfoot trefoil, reed canarygrass, and tall fescue unaffected by two different nitrogen sources." Crop Science 57(2): 964-970.
Poaceae	Festuca arundinacea	Terpenoid	Triterpenoid	Triterpenoid saponin			Clemensen, A. K., et al. (2017). "Plant secondary metabolites in alfalfa, birdsfoot trefoil, reed canarygrass, and tall fescue unaffected by two different nitrogen sources." Crop Science 57(2): 964-970.
Polygonaceae	Polygonum hydropiper	Phenolic	Flavonoid	Flavan-3-ol		catechin; epicatechin; epigcatechin gallate	Nakao, M., et al. (1999). "The effect of calcium on flavanol production in cell suspension cultures of Polygonum hydropiper." Plant Cell Reports 18(9): 759-763.
Polygonaceae	Rumex sp.	Phenolic	Flavonoid	Flavonol		kaempferol;	Jeelani, S. M., et al. (2017). "Phytochemical evaluation of major bioactive compounds in different cytotypes of five species of Rumex L." Industrial Crops and Products 109(Supplement C): 897-904.
Polygonaceae	Rumex sp.	Phenolic	Flavonoid	Flavonol	Flavonol glycoside	rutin	Jeelani, S. M., et al. (2017). "Phytochemical evaluation of major bioactive compounds in different cytotypes of five species of Rumex L." Industrial Crops and Products 109(Supplement C): 897-904.
Polygonaceae	Rumex sp.	Phenolic	Flavonoid	Flavanone		naringenin;	Jeelani, S. M., et al. (2017). "Phytochemical evaluation of major bioactive compounds in different cytotypes of five species of Rumex L." Industrial Crops and Products 109(Supplement C): 897-904.
Polygonaceae	Rumex sp.	Phenolic	Flavonoid	Stilbene		piceatannol; resveratrol;	Jeelani, S. M., et al. (2017). "Phytochemical evaluation of major bioactive compounds in different cytotypes of five species of Rumex L." Industrial Crops and Products 109(Supplement C): 897-904.
Polygonaceae	Polygonum hydropiper	Phenolic	Phenolic acid	Hydroxycinnamic acid		chlorogenic acid	Nakao, M., et al. (1999). "The effect of calcium on flavanol production in cell suspension cultures of Polygonum hydropiper." Plant Cell Reports 18(9): 759-763.
Polygonaceae	Polygonum hydropiper	Phenolic	Phenolic acid	Hydroxybenzoic acid		gallic acid	Nakao, M., et al. (1999). "The effect of calcium on flavanol production in cell suspension cultures of Polygonum hydropiper." Plant Cell Reports 18(9): 759-763.
Polygonaceae	Rumex acetosella	Phenolic	Phenolic acid	Hydroxycinnamic acid		p-coumaric acid; ferulic acid;	Djurdjević, L., et al. (2013). "Analysis of benzoic and cinnamic acid derivatives of some medicinal plants in Serbia." Archives of Biological Sciences 65(2): 603-610.
Polygonaceae	Rumex acetosella	Phenolic	Phenolic acid	Hydroxybenzoic acid	Hydroxybenzoic acid derivative	vanillic acid; p-Hydroxybenzoic acid;	Djurdjević, L., et al. (2013). "Analysis of benzoic and cinnamic acid derivatives of some medicinal plants in Serbia." Archives of Biological Sciences 65(2): 603-610.
Polygonaceae	Rumex sp.	Phenolic	Quinone	Anthraquinone		emodin; physcion	Jeelani, S. M., et al. (2017). "Phytochemical evaluation of major bioactive compounds in different cytotypes of five species of Rumex L." Industrial Crops and Products 109(Supplement C): 897-904.
Polygonaceae	Persicaria minor, Persicaria maculosa, Persicaria hydropiper	Terpenoid	Diterpenoid	Diterpene		neophytadiene isomers I/II/III	Prota, N., et al. (2014). "Comparison of the chemical composition of three species of smartweed (genus Persicaria) with a focus on drimane sesquiterpenoids." Phytochemistry 108: 129-136.
Polygonaceae	Persicaria minor, Persicaria maculosa,	Terpenoid	Diterpenoid	Diterpene		heneicosane; nonanal	Prota, N., et al. (2014). "Comparison of the chemical composition of three species of smartweed (genus Persicaria) with a focus on drimane sesquiterpenoids." Phytochemistry 108: 129-136.
Polygonaceae	Persicaria hydropiper	Terpenoid	Diterpenoid	Diterpene		dihydro-a-ionone; heneicosane; nonanal	Prota, N., et al. (2014). "Comparison of the chemical composition of three species of smartweed (genus Persicaria) with a focus on drimane sesquiterpenoids." Phytochemistry 108: 129-136.
Polygonaceae	Persicaria hydropiper	Terpenoid	Monoterpenoid	Monoterpene		bornyl acetate; limonene;	Prota, N., et al. (2014). "Comparison of the chemical composition of three species of smartweed (genus Persicaria) with a focus on drimane sesquiterpenoids." Phytochemistry 108: 129-136.
Polygonaceae	Persicaria minor, Persicaria maculosa,	Terpenoid	Monoterpenoid	Monoterpene		limonene;	Prota, N., et al. (2014). "Comparison of the chemical composition of three species of smartweed (genus Persicaria) with a focus on drimane sesquiterpenoids." Phytochemistry 108: 129-136.
Polygonaceae	Persicaria minor, Persicaria maculosa, Persicaria hydropiper	Terpenoid	Sesquiterpenoid	Sesquiterpene		many drimanes & non-drimanes	Prota, N., et al. (2014). "Comparison of the chemical composition of three species of smartweed (genus Persicaria) with a focus on drimane sesquiterpenoids." Phytochemistry 108: 129-136.
Primulaceae	Primula veris/P. vulgaris/P. elutior	Phenolic	Flavonoid	Flavone		many flavones	Colombo, P. S., et al. (2017). "Phytochemistry of European Primula species." Phytochemistry 143(Supplement C): 132-144.
Primulaceae	Primula elatior	Terpenoid	Monoterpenoid	Monoterpene		limonene; linalool; (E,E)-a-farnesene	Nilsson, L. A. (1980). "The pollination ecology of Dactylorhiza sambucina." Botanical Notes 133: 367-385.
Primulaceae	Primula veris	Terpenoid	Triterpenoid	Triterpene saponin		primula acid I	Okršlar, V., et al. (2007). "Saponins in tissue culture of Primula veris L." In Vitro Cellular & Developmental Biology - Plant 43(6): 644-651.
Resedaceae	Caylusea abyssinica	Phenolic	Flavonoid				Tamiru, W., et al. (2012). "Evaluation of the effects of 80% methanolic leaf extract of Caylusea abyssinica (fresen.) fisch. & Mey. on glucose handling in normal, glucose loaded and diabetic rodents." BMC Complementary and Alternative Medicine 12(1): 151.
Resedaceae	Caylusea abyssinica	Phenolic	Polyphenol	Tannin			Tamiru, W., et al. (2012). "Evaluation of the effects of 80% methanolic leaf extract of Caylusea abyssinica (fresen.) fisch. & Mey. on glucose handling in normal, glucose loaded and diabetic rodents." BMC Complementary and Alternative Medicine 12(1): 151.
Resedaceae	Ochradenus arabicus	Carboxylic acid	Saturated fatty acid			octacosan-1-ol; pentacosanoic acid	Ali, L., et al. (2015). "A new cyclopropyl-triterpenoid from Ochradenus arabicus." Helvetica Chimica Acta 98(9): 1240-1244.
Resedaceae	Ochradenus arabicus	Fatty alcohol				octacosan-1-ol	Ali, L., et al. (2015). "A new cyclopropyl-triterpenoid from Ochradenus arabicus." Helvetica Chimica Acta 98(9): 1240-1244.
Resedaceae	Caylusea abyssinica	Terpenoid	Triterpenoid	Steroid	Cardenolide		Tamiru, W., et al. (2012). "Evaluation of the effects of 80% methanolic leaf extract of Caylusea abyssinica (fresen.) fisch. & Mey. on glucose handling in normal, glucose loaded and diabetic rodents." BMC Complementary and Alternative Medicine 12(1): 151.
Resedaceae	Caylusea abyssinica	Terpenoid	Triterpenoid	Steroid			Tamiru, W., et al. (2012). "Evaluation of the effects of 80% methanolic leaf extract of Caylusea abyssinica (fresen.) fisch. & Mey. on glucose handling in normal, glucose loaded and diabetic rodents." BMC Complementary and Alternative Medicine 12(1): 151.
Resedaceae	Ochradenus arabicus	Terpenoid	Triterpenoid			cyclopropyl-triterpenoid	Ali, L., et al. (2015). "A new cyclopropyl-triterpenoid from Ochradenus arabicus." Helvetica Chimica Acta 98(9): 1240-1244.
Resedaceae	Ochradenus arabicus	Terpenoid	Triterpenoid	Steroid	Phytosterol	β-sitosterol;	Ali, L., et al. (2015). "A new cyclopropyl-triterpenoid from Ochradenus arabicus." Helvetica Chimica Acta 98(9): 1240-1244.
Resedaceae	Ochradenus arabicus	Terpenoid	Triterpenoid	Steroid	Phytosterol glycoside	β-sitosterol 3-O-β-D-glucopyranoside	Ali, L., et al. (2015). "A new cyclopropyl-triterpenoid from Ochradenus arabicus." Helvetica Chimica Acta 98(9): 1240-1244.
Resedaceae	Caylusea abyssinica	Terpenoid	Triterpenoid	Triterpenoid saponin			Tamiru, W., et al. (2012). "Evaluation of the effects of 80% methanolic leaf extract of Caylusea abyssinica (fresen.) fisch. & Mey. on glucose handling in normal, glucose loaded and diabetic rodents." BMC Complementary and Alternative Medicine 12(1): 151.
Rhamnaceae	Rhamnus californica	N-containing	Alkaloid				Carranza, M. G., et al. (2015). "Antibacterial activity of native California medicinal plant extracts isolated from Rhamnus californica and Umbellularia californica." Annals of Clinical Microbiology and Antimicrobials 14(1): 29.
Rhamnaceae	Rhamnus alaternus	Phenolic	Flavonoid	Flavonol	Flavonol glycoside	kaempferol 3-O-B-isorhamninoside; rhamnocitrin 3-O-B-isorhamninoside	Bhouri, W., et al. (2012). "Flavonoids from Rhamnus alaternus L. (Rhamnaceae): Kaempferol 3-O-β-isorhamninoside and rhamnocitrin 3-O-β-isorhamninoside protect against DNA damage in human lymphoblastoid cell and enhance antioxidant activity." South African Journal of Botany 80(Supplement C): 57-62.
Rhamnaceae	Rhamnus californica	Phenolic	Flavonoid				Carranza, M. G., et al. (2015). "Antibacterial activity of native California medicinal plant extracts isolated from Rhamnus californica and Umbellularia californica." Annals of Clinical Microbiology and Antimicrobials 14(1): 29.
Rhamnaceae	Rhamnus californica	Phenolic	Polyphenol	Tannin			Carranza, M. G., et al. (2015). "Antibacterial activity of native California medicinal plant extracts isolated from Rhamnus californica and Umbellularia californica." Annals of Clinical Microbiology and Antimicrobials 14(1): 29.
Rhamnaceae	Rhamnus alnifolia	Phenolic	Quinone	Anthraquinone		emodin; chrysophanol; aloe-emodin; rhein; physcion	Trial, H. and J. B. Dimond (1979). "EMODIN IN BUCKTHORN: A FEEDING DETERRENT TO PHYTOPHAGOUS INSECTS." The Canadian Entomologist 111(2): 207-212. Locatelli, M., et al. (2009). "Anthraquinone profile and chemical fingerprint of Rhamnus saxatilis L. from Italy." Phytochemistry Letters 2(4): 223-226.
Rhamnaceae	Rhamnus californica	Phenolic	Quinone				Carranza, M. G., et al. (2015). "Antibacterial activity of native California medicinal plant extracts isolated from Rhamnus californica and Umbellularia californica." Annals of Clinical Microbiology and Antimicrobials 14(1): 29.
Rhamnaceae	Rhamnus californica	Terpenoid	Triterpenoid	Steroid	Cardenolide		Carranza, M. G., et al. (2015). "Antibacterial activity of native California medicinal plant extracts isolated from Rhamnus californica and Umbellularia californica." Annals of Clinical Microbiology and Antimicrobials 14(1): 29.
Rhamnaceae	Rhamnus californica	Terpenoid	Triterpenoid	Triterpene saponin			Carranza, M. G., et al. (2015). "Antibacterial activity of native California medicinal plant extracts isolated from Rhamnus californica and Umbellularia californica." Annals of Clinical Microbiology and Antimicrobials 14(1): 29.
Rosaceae	Fragaria chiloensis	Phenolic	Coumarin			4,6-dihydroxy-7-hydroxymethyl-3-methylcoumarin; 4,6-dihydroxy-3,7-dimethylcoumarin;	Yang, X.-L., et al. (2014). "Epigenetic modifiers alter the secondary metabolite composition of a plant endophytic fungus, Pestalotiopsis crassiuscula obtained from the leaves of Fragaria chiloensis." Journal of Asian Natural Products Research 16(4): 412-417.
Rosaceae	Rubus fructicosus	Phenolic	Flavonoid	Flavonol		quercetin; quercetin-3-O-galactoside; kaempferol-3-O-glucoside; quercetin-3-O-glucuronide; kaempferol	Ferlemi, A. V. and F. N. Lamari (2016). "Berry leaves: An alternative source of bioactive natural products of nutritional and medicinal value." Antioxidants 5(2).
Rosaceae	Rubus fructicosus	Phenolic	Flavonoid	Anthocyanin		cyanidin-3-O-glucoside	Ferlemi, A. V. and F. N. Lamari (2016). "Berry leaves: An alternative source of bioactive natural products of nutritional and medicinal value." Antioxidants 5(2).
Rosaceae	Rubus idaeus	Phenolic	Flavonoid	Flavonol		quercetin; quercetin-3-O-rutinoside; quercetin-3-O-galactoside; quercetin-3-O-glucoside; kaempferol-3-O-glucoside; quercetin-3-O-glucuronide; kaempferol-3-O-glucoronide	Ferlemi, A. V. and F. N. Lamari (2016). "Berry leaves: An alternative source of bioactive natural products of nutritional and medicinal value." Antioxidants 5(2).
Rosaceae	Rubus idaeus	Phenolic	Flavonoid	Flavan-3-ol		epicatechin gallate methyl gallate	Ferlemi, A. V. and F. N. Lamari (2016). "Berry leaves: An alternative source of bioactive natural products of nutritional and medicinal value." Antioxidants 5(2).
Rosaceae	Potentilla recta	Phenolic	Flavonoid	Flavone	Flavone glycoside	apigenin 7-O-glucoside (tiliroside); luteolin 7-O-glucoside; quercetin 3-O-α-arabinofuranoside (cynaroside); luteolin 7-O-β-glucopyranoside (cosmosiin)	Tomczyk, M. (2011). "Secondary metabolites from Potentilla recta L. and Drymocallis rupestris (L.) Soják (syn. Potentilla rupestris L.) (Rosaceae)." Biochemical Systematics and Ecology 39(4): 893-896.
Rosaceae	Potentilla recta	Phenolic	Flavonoid	Flavonol		kaempferol; quercetin	Tomczyk, M. (2011). "Secondary metabolites from Potentilla recta L. and Drymocallis rupestris (L.) Soják (syn. Potentilla rupestris L.) (Rosaceae)." Biochemical Systematics and Ecology 39(4): 893-896.
Rosaceae	Potentilla discolor	Phenolic	Flavonoid	Flavonol	Flavonol glycoside	quercitrin;	Xue, P.-F., et al. (2006). "Secondary metabolites from Potentilla discolor Bunge (Rosaceae)." Biochemical Systematics and Ecology 34(11): 825-828.
Rosaceae	Potentilla multifida	Phenolic	Flavonoid	Flavone		apigenin; luteolin; chrysoeriol; acacetin-7-O-a-L-rhamnopyranosyl-(1%/6$)-b-D-glucopyranoside	Xue, P. F., et al. (2005). "Secondary metabolites from Potentilla multifida L. (Rosaceae)." Biochemical Systematics and Ecology 33(7): 725-728.
Rosaceae	Potentilla multifida	Phenolic	Flavonoid	Flavonol		kaempferol; quercetin;tribuloside; hyperin	Xue, P. F., et al. (2005). "Secondary metabolites from Potentilla multifida L. (Rosaceae)." Biochemical Systematics and Ecology 33(7): 725-728.
Rosaceae	Crataegus mongyna	Phenolic	Flavonoid	Flavan-3-ol		epicatechin	Kirakosyan, A., et al. (2003). "Antioxidant capacity of polyphenolic extracts from leaves of Crataegus laevigata and Crataegus monogyna (hawthorn) subjected to drought and cold stress." Journal of Agricultural and Food Chemistry 51(14): 3973-3976.
Rosaceae	Crataegus mongyna	Phenolic	Flavonoid	Flavonol	Flavonol glycoside	acetylvetexin 2''-O-rhamnoside; vitexin 2''-O-rhamnoside; hyperoside	Kirakosyan, A., et al. (2003). "Antioxidant capacity of polyphenolic extracts from leaves of Crataegus laevigata and Crataegus monogyna (hawthorn) subjected to drought and cold stress." Journal of Agricultural and Food Chemistry 51(14): 3973-3976.
Rosaceae	Rosa rugosa	Phenolic	Flavonoid	Flavone		kaempferol; kaempferol 3-O-B-glucoside; quercetin; quercetin-3-O-B-glucoside;	Hashidoko, Y. (1996). "The phytochemistry of Rosa rugosa." Phytochemistry 43(3): 535-549.
Rosaceae	Rosa rugosa	Phenolic	Flavonoid	Flavonol		apigenin	Hashidoko, Y. (1996). "The phytochemistry of Rosa rugosa." Phytochemistry 43(3): 535-549.
Rosaceae	Rosa rugosa	Phenolic	Flavonoid	Flavonol	Flavonol glycoside	rutin (quercetin 3-O-B-rutinoside)	Hashidoko, Y. (1996). "The phytochemistry of Rosa rugosa." Phytochemistry 43(3): 535-549.
Rosaceae	Rosa rugosa	Phenolic	Flavonoid	2-Phenoxychromones		6-demethoxy-4'-Omethylcapillarisin; 6-demethoxycapillarisin	Hashidoko, Y. (1996). "The phytochemistry of Rosa rugosa." Phytochemistry 43(3): 535-549.
Rosaceae	Aruncus dioicus	Phenolic	Flavonoid	Flavonol	Flavonol glycoside	quercetin 3-O-galactoside (hyperoside); quercetin 3-O-glucoside (isoqercitrin); Quercetin O-mallonylhexoside; Kaempferol 3-O-glucoside (astragalin); Kaempferol O-mallonylhexoside; Isorhamnetin 3-O-glucoside; Isorhamnetin 3-O-galactoside	Fusani, P., et al. (2016). "Seasonal variation in secondary metabolites of edible shoots of Buck’s beard [Aruncus dioicus (Walter) Fernald (Rosaceae)]." Food Chemistry 202(Supplement C): 23-30.
Rosaceae	Rubus sp.	Phenolic	Flavonoid	Flavonol		kaempferol; quercetin	Pavlović, A. V., et al. (2016). "Phenolics composition of leaf extracts of raspberry and blackberry cultivars grown in Serbia." Industrial Crops and Products 87: 304-314.
Rosaceae	Rubus sp.	Phenolic	Flavonoid	Flavonol	Flavonol glycoside	kaempferol & quercetin derivatives	Pavlović, A. V., et al. (2016). "Phenolics composition of leaf extracts of raspberry and blackberry cultivars grown in Serbia." Industrial Crops and Products 87: 304-314.
Rosaceae	Rubus sp.	Phenolic	Flavonoid	Flavan-3-ol			Pavlović, A. V., et al. (2016). "Phenolics composition of leaf extracts of raspberry and blackberry cultivars grown in Serbia." Industrial Crops and Products 87: 304-314.
Rosaceae	Rubus fructicosus	Phenolic	Phenolic acid	Hydroxycinnamic acid		neo-chlorogenic acid; caffeic acid; p-coumaric acid;	Ferlemi, A. V. and F. N. Lamari (2016). "Berry leaves: An alternative source of bioactive natural products of nutritional and medicinal value." Antioxidants 5(2).
Rosaceae	Rubus fructicosus	Phenolic	Phenolic acid	Hydroxybenzoic acid		gallic acid	Ferlemi, A. V. and F. N. Lamari (2016). "Berry leaves: An alternative source of bioactive natural products of nutritional and medicinal value." Antioxidants 5(2).
Rosaceae	Rubus fructicosus	Phenolic	Phenolic acid	Hydroxybenzoic acid		ellagic acid	Ferlemi, A. V. and F. N. Lamari (2016). "Berry leaves: An alternative source of bioactive natural products of nutritional and medicinal value." Antioxidants 5(2).
Rosaceae	Rubus idaeus	Phenolic	Phenolic acid	Hydroxycinnamic acid		chlorogenic acid; caffeic acid; p-coumaric acid;	Ferlemi, A. V. and F. N. Lamari (2016). "Berry leaves: An alternative source of bioactive natural products of nutritional and medicinal value." Antioxidants 5(2).
Rosaceae	Rubus idaeus	Phenolic	Phenolic acid	Hydroxybenzoic acid		p-hydroxybenzoic acid/ vanillic acid	Ferlemi, A. V. and F. N. Lamari (2016). "Berry leaves: An alternative source of bioactive natural products of nutritional and medicinal value." Antioxidants 5(2).
Rosaceae	Potentilla recta	Phenolic	Phenolic acid	Hydroxybenzoic acid		egallic acid; ellagic acid 3,3′-di-O-methyl ether 4-O-β-D-xylopyranoside	Tomczyk, M. (2011). "Secondary metabolites from Potentilla recta L. and Drymocallis rupestris (L.) Soják (syn. Potentilla rupestris L.) (Rosaceae)." Biochemical Systematics and Ecology 39(4): 893-896.
Rosaceae	Potentilla discolor	Phenolic	Phenolic acid	Hydroxybenzoic acid		ellagic acid-3,3′-dimethyl ether; ellagic acid-3,3′,4-trimethyl ether; ellagic acid-3-methyl ether-4′-O-α-rhamnopyranoside; ellagic acid-3,3′,4-trimethyl ether-4′-O-β-glucopyranoside	Xue, P.-F., et al. (2006). "Secondary metabolites from Potentilla discolor Bunge (Rosaceae)." Biochemical Systematics and Ecology 34(11): 825-828.
Rosaceae	Potentilla discolor	Phenolic	Phenolic acid	Hydroxybenzoic acid		gallic acid	Xue, P.-F., et al. (2006). "Secondary metabolites from Potentilla discolor Bunge (Rosaceae)." Biochemical Systematics and Ecology 34(11): 825-828.
Rosaceae	Potentilla multifida	Phenolic	Phenolic acid	Hydroxybenzoic acid		ellagic acid-3,3#-dimethyl ether; ellagic acid-3,3#,4-trimethyl ether; ellagic acid-3,3#- dimethyl ether-4-O-b-D-xylopranosid; ellagic acid-3,3#-dimethyl ether-4-O-b-D-glucopranoside;	Xue, P. F., et al. (2005). "Secondary metabolites from Potentilla multifida L. (Rosaceae)." Biochemical Systematics and Ecology 33(7): 725-728.
Rosaceae	Rosa rugosa	Phenolic	Phenolic acid	Hydroxycinnamic acid	Hydoxycinnamic acid derivative	4'-hydroxy-Z-cinnamic acid alkyl esters; 4'-hydroxy-2,3-dihydrocinnamic acid pentacosyl ester; pyrocatechol; pyrogallol	Hashidoko, Y. (1996). "The phytochemistry of Rosa rugosa." Phytochemistry 43(3): 535-549.
	Aruncus dioicus	Phenolic	Phenolic acid	Hydroxycinnamic acid	Hydoxycinnamic acid derivative	caffeic acid derivatives (many);
Rosaceae	Aruncus dioicus	Phenolic	Phenolic acid	Hydroxycinnamic acid		caffeic acid; caffeic acid derivatives (many); ferulic acid hexoside	Fusani, P., et al. (2016). "Seasonal variation in secondary metabolites of edible shoots of Buck’s beard [Aruncus dioicus (Walter) Fernald (Rosaceae)]." Food Chemistry 202(Supplement C): 23-30.
Rosaceae	Aruncus dioicus	Phenolic	Phenolic acid	Hydroxycinnamic acid		5-O-p-coumaroylquinic acid	Fusani, P., et al. (2016). "Seasonal variation in secondary metabolites of edible shoots of Buck’s beard [Aruncus dioicus (Walter) Fernald (Rosaceae)]." Food Chemistry 202(Supplement C): 23-30.
Rosaceae	Rubus sp.	Phenolic	Phenolic acid	Hydroxybenzoic acid		gallic acid; gallic acid hexoside; gallocatechin	Pavlović, A. V., et al. (2016). "Phenolics composition of leaf extracts of raspberry and blackberry cultivars grown in Serbia." Industrial Crops and Products 87: 304-314.
Rosaceae	Rubus sp.	Phenolic	Phenolic acid	Hydroxybenzoic acid		dihydroxybenzoic acid; dihydroxybenzoic acid pentosylhexoside	Pavlović, A. V., et al. (2016). "Phenolics composition of leaf extracts of raspberry and blackberry cultivars grown in Serbia." Industrial Crops and Products 87: 304-314.
Rosaceae	Rubus sp.	Phenolic	Phenolic acid	Hydroxycinnamic acid	Hydroxycinnamic acid derivative	caffeoylhexaric acid isomer 1; caffeoyl hexaric acid isomer 2; caffeoylquinic acid	Pavlović, A. V., et al. (2016). "Phenolics composition of leaf extracts of raspberry and blackberry cultivars grown in Serbia." Industrial Crops and Products 87: 304-314.
Rosaceae	Rubus sp.	Phenolic	Phenolic acid	Hydroxycinnamic acid		p-coumaric acid; ferulic acid; caffeic acid	Pavlović, A. V., et al. (2016). "Phenolics composition of leaf extracts of raspberry and blackberry cultivars grown in Serbia." Industrial Crops and Products 87: 304-314.
Rosaceae	Rubus sp.	Phenolic	Phenolic acid	Hydroxybenzoic acid	Hydroxybenzoic acid derivative	egallic acid derivatives	Pavlović, A. V., et al. (2016). "Phenolics composition of leaf extracts of raspberry and blackberry cultivars grown in Serbia." Industrial Crops and Products 87: 304-314.
Rosaceae	Rubus sp.	Phenolic	Phenolic acid	Hydroxybenzoic acid		egallic acid	Pavlović, A. V., et al. (2016). "Phenolics composition of leaf extracts of raspberry and blackberry cultivars grown in Serbia." Industrial Crops and Products 87: 304-314.
Rosaceae	Rubus idaeus	Phenolic	Phenolic acid	Hydroxybenzoic acid		ellagic acid	Ferlemi, A. V. and F. N. Lamari (2016). "Berry leaves: An alternative source of bioactive natural products of nutritional and medicinal value." Antioxidants 5(2).
Rosaceae	Rubus sp.	Phenolic	Polyphenol	Condensed tannin		tannic acid	González-Hernández, M. P., et al. (2003). "Research Observation: Hydrolyzable and Condensed Tannins in Plants of Northwest Spain Forests." Journal of Range Management 56(5): 461-465.
Rosaceae	Rubus sp.	Phenolic	Polyphenol	Hydrolyzable tannin		tannic acid	González-Hernández, M. P., et al. (2003). "Research Observation: Hydrolyzable and Condensed Tannins in Plants of Northwest Spain Forests." Journal of Range Management 56(5): 461-465.
Rosaceae	Potentilla erecta	Phenolic	Polyphenol	Condensed tannin		tannic acid	González-Hernández, M. P., et al. (2003). "Research Observation: Hydrolyzable and Condensed Tannins in Plants of Northwest Spain Forests." Journal of Range Management 56(5): 461-465.
Rosaceae	Potentilla erecta	Phenolic	Polyphenol	Hydrolyzable tannin		tannic acid	González-Hernández, M. P., et al. (2003). "Research Observation: Hydrolyzable and Condensed Tannins in Plants of Northwest Spain Forests." Journal of Range Management 56(5): 461-465.
Rosaceae	Rubus fructicosus	Phenolic	Polyphenol	Hydrolyzable tannin		ellagitannins: sanguiin H-6/lambertianin C; casuarinin	Ferlemi, A. V. and F. N. Lamari (2016). "Berry leaves: An alternative source of bioactive natural products of nutritional and medicinal value." Antioxidants 5(2).
Rosaceae	Rubus idaeus	Phenolic	Polyphenol	Hydrolyzable tannin		ellagitannins: sanguiin H-6/lambertianin C; casuarinin	Ferlemi, A. V. and F. N. Lamari (2016). "Berry leaves: An alternative source of bioactive natural products of nutritional and medicinal value." Antioxidants 5(2).
Rosaceae	Fragaria x ananassa	Phenolic	Phenolic acid	Hydroxybenzoic acid		gallic acid	Kim, D. S., et al. (2013). "Composition of secondary metabolites in various parts of 'Seolhyang' strawberry plants." Korean Journal of Horticultural Science and Technology 31(2): 224-230.
Rosaceae	Fragaria x ananassa	Phenolic	Phenolic acid	Hydroxybenzoic acid		egallic acid	Kim, D. S., et al. (2013). "Composition of secondary metabolites in various parts of 'Seolhyang' strawberry plants." Korean Journal of Horticultural Science and Technology 31(2): 224-230.
Rosaceae	Rosa rugosa	Phenolic	Polyphenol	Hydrolizable tannin		methyl gallate	Hashidoko, Y. (1996). "The phytochemistry of Rosa rugosa." Phytochemistry 43(3): 535-549.
Rosaceae	Potentilla recta	Carboxylic acid				methyl brevifolincarboxylate	Tomczyk, M. (2011). "Secondary metabolites from Potentilla recta L. and Drymocallis rupestris (L.) Soják (syn. Potentilla rupestris L.) (Rosaceae)." Biochemical Systematics and Ecology 39(4): 893-896.
Rosaceae	Rosa rugosa	Carboxylic acid	Fatty acid	Fatty acid derivative		Z-3-hexenyl acetate	Hashidoko, Y. (1996). "The phytochemistry of Rosa rugosa." Phytochemistry 43(3): 535-549.
Rosaceae	Rosa laevigata	Terpenoid	Triterpenoid	Triterpene saponin		3β-hydroxyursan-28-oic acid δ-lactone	Yan, M., et al. (2013). "Anti-inflammatory secondary metabolites from the leaves of Rosa laevigata." Bioorganic & Medicinal Chemistry 21(11): 3290-3297.
Rosaceae	Rosa laevigata	Terpenoid	Triterpenoid	Triterpene		lup-20(29)-en-28-ol	Yan, M., et al. (2013). "Anti-inflammatory secondary metabolites from the leaves of Rosa laevigata." Bioorganic & Medicinal Chemistry 21(11): 3290-3297.
Rosaceae	Rosa laevigata	Terpenoid	Triterpenoid	Triterpene		2α-hydroxyursolic acid; 19α-hydroxy-asiatic acid; euscaphic acid; myrianthic acid	Yan, M., et al. (2013). "Anti-inflammatory secondary metabolites from the leaves of Rosa laevigata." Bioorganic & Medicinal Chemistry 21(11): 3290-3297.
Rosaceae	Rosa laevigata	Terpenoid	Triterpenoid	Triterpene		2α,3β,23-trihydroxy-urs-12-en-28-O-β-d-glucopyranoside; 2α,3β,23-trihydroxy-urs-11,13-dien-28-O-β-d-glucopyranoside; isopinfaenoic acid-28-O-β-d-glucopyranoside	Yan, M., et al. (2013). "Anti-inflammatory secondary metabolites from the leaves of Rosa laevigata." Bioorganic & Medicinal Chemistry 21(11): 3290-3297.
Rosaceae	Rosa rugosa	Phenolic	Sesquiterpenoid	Sesquiterpene		carotanes (daucanes); bisabolanes; acoranes	Hashidoko, Y. (1996). "The phytochemistry of Rosa rugosa." Phytochemistry 43(3): 535-549.
Rosaceae	Rosa rugosa	Phenolic	Triterpenoid	Steroid	Phytosterol	sitosterol;	Hashidoko, Y. (1996). "The phytochemistry of Rosa rugosa." Phytochemistry 43(3): 535-549.
Rosaceae	Rosa laevigata	Phenolic	Triterpenoid	Triterpenoid saponin		laevigin D	Yan, M., et al. (2013). "Anti-inflammatory secondary metabolites from the leaves of Rosa laevigata." Bioorganic & Medicinal Chemistry 21(11): 3290-3297.
Rosaceae	Rosa laevigata	Phenolic	Triterpenoid			laevigins A-C	Yan, M., et al. (2013). "Anti-inflammatory secondary metabolites from the leaves of Rosa laevigata." Bioorganic & Medicinal Chemistry 21(11): 3290-3297.
Rosaceae	Fragaria chiloensis	Phenolic	Polyketide			pestalotiopyrone G: scirpyrone A; scirpyrone B; 2′-hydroxy-6′-hydroxymethyl-4′-methylphenyl 2,6-dihydroxy-3-(2-isopentenyl)benzoate	Yang, X.-L., et al. (2014). "Epigenetic modifiers alter the secondary metabolite composition of a plant endophytic fungus, Pestalotiopsis crassiuscula obtained from the leaves of Fragaria chiloensis." Journal of Asian Natural Products Research 16(4): 412-417.
Rutaceae	Ruta chalepensis	N-containing	Alkaloid	Acridone alkaloid		rutacridone; hallacridone; gravacridonchlorine; rutacridone-epoxide; hydroxyrutacridone epoxide; 1-Hydroxy-3-methoxy-N-methylacridone;	Baumert, A., et al. (1992). "Secondary metabolites produced by callus cultures of various Ruta species." Plant Cell, Tissue and Organ Culture 28(2): 159-162.
Rutaceae	Ruta chalepensis	N-containing	Alkaloid	Furoquinoline alkaloid		y-fagarine; skimanine	Baumert, A., et al. (1992). "Secondary metabolites produced by callus cultures of various Ruta species." Plant Cell, Tissue and Organ Culture 28(2): 159-162.
Rutaceae	Ruta chalepensis	Phenolic	Coumarin	Furanocoumarin	Isopimpinellin furanocoumarin	isopimpinellin	Baumert, A., et al. (1992). "Secondary metabolites produced by callus cultures of various Ruta species." Plant Cell, Tissue and Organ Culture 28(2): 159-162.
Rutaceae	Ruta chalepensis	Phenolic	Coumarin	Furanocoumarin	Bergapten furanocoumarin	bergapten;	Baumert, A., et al. (1992). "Secondary metabolites produced by callus cultures of various Ruta species." Plant Cell, Tissue and Organ Culture 28(2): 159-162.
Rutaceae	Ruta chalepensis	Phenolic	Coumarin	Furanocoumarin		chalepin; chalepensin;	Günaydin a, K. and S. Savci b † (2005). "Phytochemical studies on Ruta chalepensİs (LAM.) lamarck." Natural Product Research 19(3): 203-210.
Rutaceae	Ruta chalepensis	Phenolic	Coumarin	Coumarin glycoside		moskachan C; dehydromoskachan C; rutarensin; taifine; isotaifine; 8-methoxytaifine	Günaydin a, K. and S. Savci b † (2005). "Phytochemical studies on Ruta chalepensİs (LAM.) lamarck." Natural Product Research 19(3): 203-210.
Salicaceae	Salix myrsinifolia	Phenolic	Flavonoid	Flavone		luteolin-7-glucoside; M-luteolin-7-glucoside; M-co-luteolin-7-glucoside; apigenin-7-glucu	Tegelberg, R. and R. Julkunen-Tiitto (2001). "Quantitative changes in secondary metabolites of dark-leaved willow (Salix myrsinifolia) exposed to enhanced ultraviolet-B radiation." Physiologia Plantarum 113(4): 541-547.
Salicaceae	Salix myrsinifolia	Phenolic	Flavonoid	Flavonol		myricetin der 1; myricetin der 2	Tegelberg, R. and R. Julkunen-Tiitto (2001). "Quantitative changes in secondary metabolites of dark-leaved willow (Salix myrsinifolia) exposed to enhanced ultraviolet-B radiation." Physiologia Plantarum 113(4): 541-547.
Salicaceae	Betula pendula	Phenolic	Flavonoid	Flavonol	Flavonol glycoside	myrcetin; quercetin; kaempferol glycosides	Lavola, A. (1998). "Accumulation of flavonoids and related compounds in birch induced by UV-B irradiance." Tree Physiology 18(1): 53-58.
Salicaceae	Populus nigra	Phenolic	Flavonoid	Flavan-3-ol		catechin; proanthocyanidin B1	Boeckler, G. A., et al. (2013). "Gypsy Moth Caterpillar Feeding has Only a Marginal Impact on Phenolic Compounds in Old-Growth Black Poplar." J Chem Ecol 39(10): 1301-1312.
Salicaceae	Populus nigra	Phenolic	Flavonoid	Flavonol	Flavonol glycoside	rutin; quercitrin	Boeckler, G. A., et al. (2013). "Gypsy Moth Caterpillar Feeding has Only a Marginal Impact on Phenolic Compounds in Old-Growth Black Poplar." J Chem Ecol 39(10): 1301-1312.
Salicaceae	Populus tremula	Phenolic	Flavonoid	Flavonol	Flavonol glycoside	quercetin 3-arabinoglucoside; quercetin 3-galactoside; quercetin 3-glucuronide; kaempferol 3-glucuronide; monocoumaroyl-kaempferol-rhamnoside	Nissinen, K., et al. (2017). "Responses of growth and leaf phenolics in European aspen (Populus tremula) to climate change during juvenile phase change." Canadian Journal of Forest Research 47(10): 1350-1363.
Salicaceae	Populus tremula	Phenolic	Flavonoid	Flavone	Flavone glycoside	myricetin triglycoside; myricetin 3-galactoside; myricetin glycoside	Nissinen, K., et al. (2017). "Responses of growth and leaf phenolics in European aspen (Populus tremula) to climate change during juvenile phase change." Canadian Journal of Forest Research 47(10): 1350-1363.
Salicaceae	Populus tremula	Phenolic	Flavonoid	Flavan-3-ol		catechin	Nissinen, K., et al. (2017). "Responses of growth and leaf phenolics in European aspen (Populus tremula) to climate change during juvenile phase change." Canadian Journal of Forest Research 47(10): 1350-1363.
Salicaceae	Salix sp.	Phenolic	Flavonoid	Flavone	Flavone glycoside	luteolin & apigenin derivatives/glycosides	Nyman, T. and R. Julkunen-Tiitto (2005). "Chemical variation within and among six northern willow species." Phytochemistry 66(24): 2836-2843.
Salicaceae	Salix sp.	Phenolic	Flavonoid	Flavonol	Flavonol glycoside	myricetin/quercetin/isorhamnetin derivatives	Nyman, T. and R. Julkunen-Tiitto (2005). "Chemical variation within and among six northern willow species." Phytochemistry 66(24): 2836-2843.
Salicaceae	Salix sp.	Phenolic	Flavonoid	Flavonol		ampelopsin; ampelopsin derivate 1	Nyman, T. and R. Julkunen-Tiitto (2005). "Chemical variation within and among six northern willow species." Phytochemistry 66(24): 2836-2843.
Salicaceae	Salix myrsinifolia	Phenolic	Phenolic acid	Hydroxybenzoic acid	Salicylate	salicin; salicortin; salicortin der; saligenin	Tegelberg, R. and R. Julkunen-Tiitto (2001). "Quantitative changes in secondary metabolites of dark-leaved willow (Salix myrsinifolia) exposed to enhanced ultraviolet-B radiation." Physiologia Plantarum 113(4): 541-547.
Salicaceae	Salix myrsinifolia	Phenolic	Phenolic acid	Hydroxycinnamic acid		chorogenic acid; chlorogenic acid derivatives; OH-cinnamic acid derivatives 1-3	Tegelberg, R. and R. Julkunen-Tiitto (2001). "Quantitative changes in secondary metabolites of dark-leaved willow (Salix myrsinifolia) exposed to enhanced ultraviolet-B radiation." Physiologia Plantarum 113(4): 541-547.
Salicaceae	Betula pendula	Phenolic	Phenolic acid	Hydroxycinnamic acid		cinnamic acids; chlorogenic acid	Lavola, A. (1998). "Accumulation of flavonoids and related compounds in birch induced by UV-B irradiance." Tree Physiology 18(1): 53-58.
Salicaceae	Populus nigra	Phenolic	Phenolic acid	Hydroxybenzoic acid	Salicylate	salicin; salicortin; homaloside D; nigracin; SALICYLATES	Boeckler, G. A., et al. (2013). "Gypsy Moth Caterpillar Feeding has Only a Marginal Impact on Phenolic Compounds in Old-Growth Black Poplar." J Chem Ecol 39(10): 1301-1312.
Salicaceae	Populus nigra	Phenolic	Phenolic acid	Hydroxycinnamic acid		caffeic acid; ferulic acid; 3,4-dimethoxy caffeic acid; trichocarpin	Boeckler, G. A., et al. (2013). "Gypsy Moth Caterpillar Feeding has Only a Marginal Impact on Phenolic Compounds in Old-Growth Black Poplar." J Chem Ecol 39(10): 1301-1312.
Salicaceae	Populus tremula	Phenolic	Phenolic acid	Hydroxybenzoic acid	Salicylate	salicortin derivatives SALICYLATES	Nissinen, K., et al. (2017). "Responses of growth and leaf phenolics in European aspen (Populus tremula) to climate change during juvenile phase change." Canadian Journal of Forest Research 47(10): 1350-1363.
Salicaceae	Populus tremula	Phenolic	Phenolic acid	Hydroxybenzoic acid	Salicylate	diglucoside of salicyl alcohol; salicin; salicortin SALICYLATES	Nissinen, K., et al. (2017). "Responses of growth and leaf phenolics in European aspen (Populus tremula) to climate change during juvenile phase change." Canadian Journal of Forest Research 47(10): 1350-1363.
Salicaceae	Populus tremula	Phenolic	Phenolic acid	Hydroxycinnamic acid		neochlorogenic acid; p-Oh-cinnamic acid derivative;	Nissinen, K., et al. (2017). "Responses of growth and leaf phenolics in European aspen (Populus tremula) to climate change during juvenile phase change." Canadian Journal of Forest Research 47(10): 1350-1363.
Salicaceae	Populus tremula	Phenolic	Phenolic acid	Hydroxybenzoic acid		gentisic acid;	Nissinen, K., et al. (2017). "Responses of growth and leaf phenolics in European aspen (Populus tremula) to climate change during juvenile phase change." Canadian Journal of Forest Research 47(10): 1350-1363.
Salicaceae	Salix sp.	Phenolic	Phenolic acid	Hydroxybenzoic acid	Salicylate	salicin; salicortin; tremulacin SALICYLATES	Nyman, T. and R. Julkunen-Tiitto (2005). "Chemical variation within and among six northern willow species." Phytochemistry 66(24): 2836-2843.
Salicaceae	Salix sp.	Phenolic	Phenolic acid	Hydroxycinnamic acid		chlorogenic acid; cinnamic acid derivative 1; p-hydroxycinnamic acid; cinnamic acid derivative 2	Nyman, T. and R. Julkunen-Tiitto (2005). "Chemical variation within and among six northern willow species." Phytochemistry 66(24): 2836-2843.
Salicaceae	Salix atrocinera	Phenolic	Polyphenol	Condensed tannin		tannic acid	González-Hernández, M. P., et al. (2003). "Research Observation: Hydrolyzable and Condensed Tannins in Plants of Northwest Spain Forests." Journal of Range Management 56(5): 461-465.
Salicaceae	Salix atrocinera	Phenolic	Polyphenol	Hydrolyzable tannin		tannic acid	González-Hernández, M. P., et al. (2003). "Research Observation: Hydrolyzable and Condensed Tannins in Plants of Northwest Spain Forests." Journal of Range Management 56(5): 461-465.
Salicaceae	Betula pendula	Phenolic	Polyphenol	Condensed tannin		tannin	Lavola, A. (1998). "Accumulation of flavonoids and related compounds in birch induced by UV-B irradiance." Tree Physiology 18(1): 53-58.
Salicaceae	Populus nigra	Phenolic	Flavonoid	Procyanidin		proanthocyanidins	Boeckler, G. A., et al. (2013). "Gypsy Moth Caterpillar Feeding has Only a Marginal Impact on Phenolic Compounds in Old-Growth Black Poplar." J Chem Ecol 39(10): 1301-1312.
Salicaceae	Populus nigra	Phenolic	Polyphenol	Condensed tannin		tannin;	Boeckler, G. A., et al. (2013). "Gypsy Moth Caterpillar Feeding has Only a Marginal Impact on Phenolic Compounds in Old-Growth Black Poplar." J Chem Ecol 39(10): 1301-1312.
Salicaceae	Populus tremula	Phenolic	Polyphenol	Condensed tannin		tannin	Nissinen, K., et al. (2017). "Responses of growth and leaf phenolics in European aspen (Populus tremula) to climate change during juvenile phase change." Canadian Journal of Forest Research 47(10): 1350-1363.
Salicaceae	Populus tremula	Phenolic	Polyphenol	Hydrolyzable tannin		tannin	Nissinen, K., et al. (2017). "Responses of growth and leaf phenolics in European aspen (Populus tremula) to climate change during juvenile phase change." Canadian Journal of Forest Research 47(10): 1350-1363.
Salicaceae	Salix sp.	Phenolic	Polyphenol	Condensed tannin		Condensed tannins	Nyman, T. and R. Julkunen-Tiitto (2005). "Chemical variation within and among six northern willow species." Phytochemistry 66(24): 2836-2843.
Salicaceae	Salix sp.	Phenolic	Phenolic acid	Hydroxybenzoic acid		gallic acid	Nyman, T. and R. Julkunen-Tiitto (2005). "Chemical variation within and among six northern willow species." Phytochemistry 66(24): 2836-2843.
Salicaceae	Betula pendula	Phenolic				3,4’-dihydroxypropiophenone-3-b-D-glucopyranoside	Lavola, A. (1998). "Accumulation of flavonoids and related compounds in birch induced by UV-B irradiance." Tree Physiology 18(1): 53-58.
Salicaceae	Salix sp.	Phenolic		Acetophenone glucoside		triandrin; picein; picein derivative	Nyman, T. and R. Julkunen-Tiitto (2005). "Chemical variation within and among six northern willow species." Phytochemistry 66(24): 2836-2843.
Scrophulariaceae	Verbascum dudleyanum	Phenolic	Flavonoid	Flavone	Flavone glycoside	luteolin-7-o-β-D-glucopyranoside	Irem Tatli, I., et al. (2008). "Secondary metabolites from the aerial parts of Verbascum dudleyanum and their biological activities." Chemistry of Natural Compounds 44(3): 292.
Scrophulariaceae	Verbascum dudleyanum	Phenolic		Acetophenone glucoside		picein	Irem Tatli, I., et al. (2008). "Secondary metabolites from the aerial parts of Verbascum dudleyanum and their biological activities." Chemistry of Natural Compounds 44(3): 292.
Scrophulariaceae	Verbascum dudleyanum	Terpenoid	Monoterpenoid	Iridoid glycoside		aucubin; ajugol; catalpol; 6-O-a-L-rhamnopyranosylcatalpol; saccatoside; 6-O-(3''-O-trans-p-coumaroyl)-a-L-rhamnopyranosylcatalpol	Irem Tatli, I., et al. (2008). "Secondary metabolites from the aerial parts of Verbascum dudleyanum and their biological activities." Chemistry of Natural Compounds 44(3): 292.
Scrophulariaceae	Verbascum dudleyanum	Terpenoid	Triterpenoid	Triterpenoid saponin		ilwensisaponin A & C	Irem Tatli, I., et al. (2008). "Secondary metabolites from the aerial parts of Verbascum dudleyanum and their biological activities." Chemistry of Natural Compounds 44(3): 292.
Tropaeolaceae	Tropaeolum majus	Phenolic	Flavonoid	Flavonol	Flavonol glycoside	kaempferol & quercetin derivatives	Bazylko, A., et al. (2014). "Inhibition of ROS production, photoprotection, and total phenolic, flavonoids and ascorbic acid content of fresh herb juice and extracts from the leaves and flowers of Tropaeolum majus." Industrial Crops and Products 55(Supplement C): 19-24.
Tropaeolaceae	Tropaeolum majus	Phenolic	Phenolic acid	Hydroxycinnamic acid		caffeoylquinic acid	Bazylko, A., et al. (2014). "Inhibition of ROS production, photoprotection, and total phenolic, flavonoids and ascorbic acid content of fresh herb juice and extracts from the leaves and flowers of Tropaeolum majus." Industrial Crops and Products 55(Supplement C): 19-24.
Tropaeolaceae	Tropaeolum majus	Phenolic	Polyphenol				Bazylko, A., et al. (2014). "Inhibition of ROS production, photoprotection, and total phenolic, flavonoids and ascorbic acid content of fresh herb juice and extracts from the leaves and flowers of Tropaeolum majus." Industrial Crops and Products 55(Supplement C): 19-24.
Tropaeolaceae	Tropaeolum tuberosum	Terpenoid	Tetraterpenoids	Carotenoids			Campos, D., et al. (2006). "Antioxidant capacity and secondary metabolites in four species of Andean tuber crops: native potato (Solanum sp.), mashua (Tropaeolum tuberosum Ruiz & Pavón), Oca (Oxalis tuberosa Molina) and ulluco (Ullucus tuberosus Caldas)." Journal of the Science of Food and Agriculture 86(10): 1481-1488.
Ulmacaea	Ulmus sp.	Phenolic	Flavonoid	Flavonol		quercetin	Büchel, K., et al. (2016). "Elm defence against herbivores and pathogens: morphological, chemical and molecular regulation aspects." Phytochemistry Reviews 15(5): 961-983.
Ulmacaea	Ulmus sp.	Phenolic	Flavonoid	Flavan-3-ol		catechin	Büchel, K., et al. (2016). "Elm defence against herbivores and pathogens: morphological, chemical and molecular regulation aspects." Phytochemistry Reviews 15(5): 961-983.
Ulmacaea	Ulmus minor	Phenolic	Flavonoid	Flavan-3-ol		catechin	Austel, N., et al. (2016). "Elm leaves ‘warned’ by insect egg deposition reduce survival of hatching larvae by a shift in their quantitative leaf metabolite pattern." Plant, Cell & Environment 39(2): 366-376.
Ulmacaea	Ulmus minor	Phenolic	Flavonoid	Flavonol	Flavonol glycoside	rutin; hyperoside; isoquercitrin; astragalin; quercitrin; robinin (?)	Austel, N., et al. (2016). "Elm leaves ‘warned’ by insect egg deposition reduce survival of hatching larvae by a shift in their quantitative leaf metabolite pattern." Plant, Cell & Environment 39(2): 366-376.
Ulmacaea	Ulmus sp.	Phenolic	Coumarin	Simple coumarin		scopoletin,	Büchel, K., et al. (2016). "Elm defence against herbivores and pathogens: morphological, chemical and molecular regulation aspects." Phytochemistry Reviews 15(5): 961-983.
Ulmacaea	Ulmus sp.	Phenolic	Phenolic acid	Hydroxycinnamic acid		chlorogenic acid	Büchel, K., et al. (2016). "Elm defence against herbivores and pathogens: morphological, chemical and molecular regulation aspects." Phytochemistry Reviews 15(5): 961-983.
Ulmacaea	Ulmus minor	Phenolic	Phenolic acid	Hydroxycinnamic acid		chlorogenic acid	Austel, N., et al. (2016). "Elm leaves ‘warned’ by insect egg deposition reduce survival of hatching larvae by a shift in their quantitative leaf metabolite pattern." Plant, Cell & Environment 39(2): 366-376.
Ulmacaea	Ulmus minor	Phenolic	Polyphenol			tannin	Austel, N., et al. (2016). "Elm leaves ‘warned’ by insect egg deposition reduce survival of hatching larvae by a shift in their quantitative leaf metabolite pattern." Plant, Cell & Environment 39(2): 366-376.
Ulmacaea	Ulmus sp.	Terpenoid	Sesquiterpenoid	Sesquiterpene lactone			Büchel, K., et al. (2016). "Elm defence against herbivores and pathogens: morphological, chemical and molecular regulation aspects." Phytochemistry Reviews 15(5): 961-983.
Ulmacaea	Ulmus sp.	Terpenoid	Triterpenoid				Büchel, K., et al. (2016). "Elm defence against herbivores and pathogens: morphological, chemical and molecular regulation aspects." Phytochemistry Reviews 15(5): 961-983.
Urticaceae	Urtica dioica	Phenolic	Flavonoid	Flavonol		quercetin; kaempferol; chrysin (?)	Waffa Bouali, S. B., Faiza Bey, Meryem Allioua (2014). Contribution to the Phytochemical Study of Urtica Dioïca of Several Sites of Algeria. International Conference on Biological, Civil and Environmental Engineering. Dubai.
Urticaceae	Urtica dioica	Phenolic	Flavonoid	Flavone		hydroxyflavone;	Waffa Bouali, S. B., Faiza Bey, Meryem Allioua (2014). Contribution to the Phytochemical Study of Urtica Dioïca of Several Sites of Algeria. International Conference on Biological, Civil and Environmental Engineering. Dubai.
Urticaceae	Urtica dioica	Phenolic	Flavonoid	Flavanone		naringenin	Waffa Bouali, S. B., Faiza Bey, Meryem Allioua (2014). Contribution to the Phytochemical Study of Urtica Dioïca of Several Sites of Algeria. International Conference on Biological, Civil and Environmental Engineering. Dubai.
Urticaceae	Urtica dioica	Phenolic	Flavonoid	Flavonol	Flavonol glycoside	rutin; isoquercetin; isorhamnetin rutinoside; kaempferol rutinoside/glucoside	Farag, M. A., et al. (2013). "Phytochemical, phylogenetic, and anti-inflammatory evaluation of 43 Urtica accessions (stinging nettle) based on UPLC-Q-TOF-MS metabolomic profiles." Phytochemistry 96: 170-183.
Urticaceae	Urtica sp.	Phenolic	Phenolic acid	Hydroxycinnamic acid	Hydroxycinnamic acid derivative	caffeoylquinic acids	Farag, M. A., et al. (2013). "Phytochemical, phylogenetic, and anti-inflammatory evaluation of 43 Urtica accessions (stinging nettle) based on UPLC-Q-TOF-MS metabolomic profiles." Phytochemistry 96: 170-183.
Urticaceae	Urtica dioica	Phenolic	Quinone	Hydroquinone		phloroglucinol; hydroquinone	Waffa Bouali, S. B., Faiza Bey, Meryem Allioua (2014). Contribution to the Phytochemical Study of Urtica Dioïca of Several Sites of Algeria. International Conference on Biological, Civil and Environmental Engineering. Dubai.
Urticaceae	Urtica dioica	Terpenoid	Monoterpenoid	Monoterpene		2-pinene-9-ol-O-glucoside	Farag, M. A., et al. (2013). "Phytochemical, phylogenetic, and anti-inflammatory evaluation of 43 Urtica accessions (stinging nettle) based on UPLC-Q-TOF-MS metabolomic profiles." Phytochemistry 96: 170-183.
Urticaceae	Urtica dioica	Terpenoid	Tetraterpenoids	Carotenoids		β-carotene; hydroxy-a-carotene; luteoxanthin; lutein epoxide; violaxanthin	Kudritsata, S. E., et al. (1986). "Carotenoids ofUrtica dioica." Chemistry of Natural Compounds 22(5): 604-605.
Caprifoliaceae (Valerianaceae)	Valeriana fauriei	Phenolic	Flavonoid	Flavonol		quercetin	Park, Y. J., et al. (2016). "Transcriptome and metabolome analysis in shoot and root of Valeriana fauriei." Bmc Genomics 17: 16.
Caprifoliaceae (Valerianaceae)	Valeriana fauriei	Phenolic	Flavonoid	Flavonol	Flavonol glycoside	rutin	Park, Y. J., et al. (2016). "Transcriptome and metabolome analysis in shoot and root of Valeriana fauriei." Bmc Genomics 17: 16.
Caprifoliaceae (Valerianaceae)	Valeriana fauriei	Phenolic	Phenolic acid	Hydroxycinnamic acid		chlorogenic acid; caffeic acid; ferulic acid; trans-cinnamic acid	Park, Y. J., et al. (2016). "Transcriptome and metabolome analysis in shoot and root of Valeriana fauriei." Bmc Genomics 17: 16.
Caprifoliaceae (Valerianaceae)	Valeriana fauriei	Terpenoid	Monoterpenoid	Monoterpene		pinene A & B	Park, Y. J., et al. (2016). "Transcriptome and metabolome analysis in shoot and root of Valeriana fauriei." Bmc Genomics 17: 16.
Caprifoliaceae (Valerianaceae)	Valeriana officinalis	Terpenoid	Monoterpenoid	Monoterpene		oxygenated monoterpenes (various)	Coassini Lokar L., M. M. (1989). "Geographical Variation in the Monoterpenes of Valeriana officinalis Leaf." Biochemical Systematics and Ecology 17(7/8): 563-567.
Caprifoliaceae (Valerianaceae)	Valeriana officinalis	Terpenoid	Monoterpenoid	Monoterpene		monoterpene hydrocarbons (various)	Coassini Lokar L., M. M. (1989). "Geographical Variation in the Monoterpenes of Valeriana officinalis Leaf." Biochemical Systematics and Ecology 17(7/8): 563-567.
Caprifoliaceae (Valerianaceae)	Valeriana fauriei	Terpenoid	Sesquiterpenoid	Sesquiterpene			Park, Y. J., et al. (2016). "Transcriptome and metabolome analysis in shoot and root of Valeriana fauriei." Bmc Genomics 17: 16.
Caprifoliaceae (Valerianaceae)	Valeriana officinalis	Terpenoid	Sesquiterpenoid	Sesquiterpene		sequiterpene hydrocarbons (various)	Coassini Lokar L., M. M. (1989). "Geographical Variation in the Monoterpenes of Valeriana officinalis Leaf." Biochemical Systematics and Ecology 17(7/8): 563-567.
Caprifoliaceae (Valerianaceae)	Valeriana officinalis	Terpenoid	Sesquiterpenoid	Sesquiterpene		oxygenated sesquiterpenes (various)	Coassini Lokar L., M. M. (1989). "Geographical Variation in the Monoterpenes of Valeriana officinalis Leaf." Biochemical Systematics and Ecology 17(7/8): 563-567.
Caprifoliaceae (Valerianaceae)	Valeriana fauriei	Terpenoid	Tetraterpenoids	Carotenoid		violaxanthin; zeaxanthin; a-carotene; B-carotene; 9-cis-B carotene	Park, Y. J., et al. (2016). "Transcriptome and metabolome analysis in shoot and root of Valeriana fauriei." Bmc Genomics 17: 16.
Caprifoliaceae (Valerianaceae)	Valeriana officinalis	Carboxylic acid				valeric acid	Coassini Lokar L., M. M. (1989). "Geographical Variation in the Monoterpenes of Valeriana officinalis Leaf." Biochemical Systematics and Ecology 17(7/8): 563-567.
Violaceae	Viola tricolor	Phenolic	Flavonoid	Flavonol	Flavonol glycoside	rutin	Zubek, S., et al. (2015). "Enhanced concentrations of elements and secondary metabolites in Viola tricolor L. induced by arbuscular mycorrhizal fungi." Plant and Soil 390(1-2): 129-142.
Violaceae	Viola yedoensis, Viola prionantha	Phenolic	Flavonoid	Anthocyanin		14 types	Zhang, J., et al. (2012). "Rapid Separation and Identification of Anthocyanins from Flowers of Viola yedoensis and V. prionantha by High-performance Liquid Chromatography–Photodiode Array Detection–Electrospray Ionisation Mass Spectrometry." Phytochemical Analysis 23(1): 16-22.
Violaceae	Viola tricolor	Phenolic	Phenolic acid	Hydroxybenzoic acid		p-hydroxybenzoic acid;	Zubek, S., et al. (2015). "Enhanced concentrations of elements and secondary metabolites in Viola tricolor L. induced by arbuscular mycorrhizal fungi." Plant and Soil 390(1-2): 129-142.
