# Supplementary material for: Great chemistry between us: The link between plant chemical defenses and butterfly evolution
Source: Ecol Evol. 2021 May 27;11(13):8595–613. doi: 10.1002/ece3.7673 (PMC8258229; doi:10.1002/ece3.7673)
Supplement: Supplementary file 3 — Table S3 [file ECE3-11-8595-s004.xlsx]

## Sheet: Table S4
Table S3: Excel file containing the chemical defense matrix used in the heatmap figure, contains summarised data of Table S2.
Plant family	Phenol aldehyde	Phenylpropanoid	Phenolic acid	Polyphenol	Flavonoid	Quinone	Coumarin	Lignan	Phthalide	Phenylethanoid	Phenylbutanon glycoside	Polyketide	Monoterpenoid	Diterpenoid	Triterpenoid	Sesquiterpenoid	Tetraterpenoid	Hemiterpenoid	Norisoprenoid	Taxane	Alkaloid	Sesquiterpene pyridine alkaloid	Glucosinolate	Amine	Hydroxynitrile glucoside	Carboxylic acid	Fatty acid	Fatty alcohol
Adoxaceae	0	0	0	0	0	0	0	0	0	0	0	0	2	0	0	0	0	0	0	0	0	0	0	0	0	0	0	0
Apiaceae	0	1	0	0	0	0	2	0	1	0	0	0	1	0	1	2	0	0	0	0	0	0	0	0	0	0	0	0
Apocynaceae	0	0	0	0	0	0	0	0	0	0	0	0	0	0	4	0	0	0	0	0	0	0	0	0	0	0	0	0
Aquifoliaceae	0	0	2	0	1	0	0	0	0	0	0	0	0	0	2	0	0	1	0	0	0	0	0	0	0	0	0	0
Araliaceae	0	0	0	0	0	0	0	0	0	0	0	0	0	0	1	0	0	0	0	0	0	0	0	0	0	0	0	0
Asteraceae	0	0	2	0	4	0	1	1	0	0	0	0	0	0	2	2	0	0	0	0	0	0	0	0	0	0	0	0
Berberidaceae	0	0	0	0	0	0	0	0	0	0	0	0	0	0	3	0	0	0	0	0	0	0	0	0	0	0	0	0
Betulaceae	0	0	1	3	2	0	0	0	0	0	0	0	0	0	0	0	0	0	0	1	0	0	0	0	0	0	0	0
Brassicaceae	0	0	1	0	5	0	0	1	0	0	0	0	0	0	3	0	1	0	0	0	0	0	3	0	0	0	0	0
Cannabaceae	0	0	0	0	1	0	0	0	0	0	0	0	1	0	0	1	0	0	0	0	0	0	0	0	0	0	0	0
Capparaceae	0	0	1	1	4	0	0	1	0	0	0	0	0	0	2	0	1	0	0	0	0	0	3	0	0	0	0	0
Caprifoliaceae	0	0	1	0	5	0	1	0	0	0	0	0	3	0	1	1	1	0	0	0	0	0	0	0	0	1	0	0
Celastraceae	0	0	0	0	0	0	0	0	0	0	0	0	0	1	1	0	0	0	0	0	0	1	0	0	0	0	0	0
Cistaceae	0	0	2	3	3	0	0	0	0	0	1	0	0	0	3	0	0	0	0	0	0	0	0	0	0	0	0	0
Cleomaceae	0	0	0	0	0	0	0	0	0	0	0	0	0	1	2	0	1	0	0	0	0	0	2	0	0	0	0	0
Cornaceae	0	0	1	0	2	0	0	0	0	0	0	0	0	0	2	0	0	0	0	0	0	0	0	0	0	0	0	0
Crassulaceae	0	0	1	0	2	0	0	0	0	0	0	0	0	0	0	0	0	0	0	0	0	0	0	0	1	0	0	0
Cyperaceae	0	0	0	0	1	1	0	0	0	0	0	0	0	0	0	0	0	0	0	0	0	0	0	0	0	0	0	0
Ericaceae	0	0	2	3	5	0	0	0	0	0	0	0	1	0	0	0	0	0	0	0	0	0	0	0	0	0	0	0
Escalloniaceae	0	0	1	0	3	0	1	0	0	0	0	0	0	0	2	0	0	0	0	0	0	0	0	0	0	0	0	0
Euphorbiaceae	0	0	1	0	2	0	0	0	0	0	0	0	0	0	2	0	0	0	0	0	1	0	0	0	0	1	0	0
Fabaceae	0	0	3	0	14	1	1	0	0	0	0	0	0	0	6	0	1	0	0	0	1	0	0	0	0	0	0	0
Fagaceae	0	0	2	3	2	0	0	0	0	0	0	0	0	0	0	0	0	0	0	0	0	0	0	0	0	0	0	0
Gentianaceae	0	0	0	1	3	0	0	0	0	0	0	0	2	0	0	0	0	0	0	0	0	0	0	0	0	0	0	0
Geraniaceae	0	0	1	1	3	0	0	0	0	0	0	0	0	0	0	0	0	0	0	0	0	0	0	0	0	0	0	0
Grossulariaceae	0	0	2	0	3	0	0	0	0	0	0	0	0	0	0	0	0	0	0	0	0	0	0	0	0	0	0	0
Lamiaceae	0	0	2	0	5	0	0	0	0	1	0	0	4	1	1	1	0	0	0	0	0	0	0	0	0	0	0	0
Malvaceae	0	0	2	0	3	0	1	0	0	0	0	0	0	0	0	1	0	0	1	0	0	0	0	1	0	0	0	0
Oleaceae	0	0	0	0	0	0	1	0	0	0	0	0	1	0	1	0	0	0	0	0	0	0	0	0	0	0	0	0
Orobanchaceae	0	0	1	0	1	0	0	1	0	0	0	0	1	0	0	0	0	0	0	0	0	0	0	0	0	0	0	0
Papaveraceae	0	0	0	0	0	0	0	0	0	0	0	0	0	0	0	0	0	0	0	0	1	0	0	0	0	0	0	0
Plantaginaceae	0	1	0	0	2	0	0	0	0	2	0	0	1	0	5	0	0	0	0	0	0	0	0	0	0	0	0	0
Plumbaginaceae	0	0	0	0	1	1	0	0	0	0	0	0	0	0	0	0	0	0	0	0	0	0	0	0	0	0	0	0
Poaceae	1	0	5	2	4	0	0	0	0	0	0	0	1	0	1	0	0	0	0	0	0	0	0	0	0	1	1	0
Polygonaceae	0	0	3	0	4	2	0	0	0	0	0	0	1	1	0	1	0	0	0	0	0	0	0	0	0	0	0	0
Primulaceae	0	0	0	0	1	0	0	0	0	0	0	0	1	0	1	0	0	0	0	0	0	0	0	0	0	0	0	0
Resedaceae	0	0	0	1	0	0	0	0	0	0	0	0	0	0	5	0	0	0	0	0	0	0	0	0	0	1	1	1
Rhamnaceae	0	0	0	1	2	1	0	0	0	0	0	0	0	0	3	0	0	0	0	0	0	0	0	0	0	0	0	0
Rosaceae	0	0	4	3	6	0	0	0	0	0	0	1	0	0	4	1	0	0	0	0	0	0	0	0	0	1	1	0
Rutaceae	0	0	0	0	0	0	4	0	0	0	0	0	0	0	0	0	0	0	0	0	2	0	0	0	0	0	0	0
Salicaceae	0	0	3	3	6	0	0	0	0	0	0	0	0	0	0	0	0	0	0	0	0	0	0	0	0	0	0	0
Scrophulariaceae	0	0	0	0	2	0	0	0	0	0	0	0	1	0	1	0	0	0	0	0	0	0	0	0	0	0	0	0
Tropaeolaceae	0	0	1	0	2	0	0	0	0	0	0	0	0	0	0	0	1	0	0	0	0	0	0	0	0	0	0	0
Ulmaceae	0	0	1	0	3	0	1	0	0	0	0	0	0	0	0	1	0	0	0	0	0	0	0	0	0	0	0	0
Urticaceae	0	0	2	0	4	1	0	0	0	0	0	0	1	0	0	0	1	0	0	0	0	0	0	0	0	0	0	0
Violaceae	0	0	1	0	3	0	0	0	0	0	0	0	0	0	0	0	0	0	0	0	0	0	0	0	0	0	0	0
Physcomitrella_patens	0	1	2	0	0	0	0	0	0	0	0	0	0	0	0	0	0	0	0	0	0	0	0	0	0	1	0	0
