# Supplementary material for: Great chemistry between us: The link between plant chemical defenses and butterfly evolution
Source: Ecol Evol. 2021 May 27;11(13):8595–613. doi: 10.1002/ece3.7673 (PMC8258229; doi:10.1002/ece3.7673)
Supplement: Supplementary file 4 — Table S4 [file ECE3-11-8595-s005.xlsx]

## Sheet: Table S5
Table S4: Excel file containing the complete set of butterfly – host plant associations as reported by Bink (1992), Tshikolovets (2011) and Tolman and Lewington (2008).
Family	Genus	Species	Nederlandse_naam	Foodplant_specialisation	fam_main	Fpnames	Main_Fp_Bink1992	Source: Tshikolovets, V. V. (2011). Butterflies of Europe & the Mediterranean area. Pardubice, Tshikolovets Publications. | Tolman, T. and R. Lewington (2008). Collins butterfly guide : the most complete field guide to the butterflies of Britain and Europe. London, Collins. | Bink, F. A. (1992). Ecologische atlas van de dagvlinders van Noordwest-Europa, Schuyt.
Hesperiidae	Erynnis	Erynnis tages	Bruin dikkopje	2	Fabaceae	Coronilla varia, Eryngium campestris, Hippocrepis comosa, Lotus corniculatus, Lotus pedunculatus, Medicago lupulina	Lotus spp
Hesperiidae	Carcharodus	Carcharodus alceae	Kaasjeskruiddikkopje	2	Malvaceae	Malva sylvetris, Malva neglecta, Malva moschata, Malva pusilla, Alcea rosata, Chrozophora tinctoria	Malva spp
Hesperiidae	Carcharodus	Carcharodus lavatherae	Andoorndikkopje	1	Lamiaceae	Lavathera thuringiaca, Stachys recta, Stachys germanica, Sideritis scordioides	Stachys
Hesperiidae	Spialia	Spialia sertorius	Kalkgraslanddikkopje	4	Rosaceae	Sanguisorba minor	Sanguisorba minor
Hesperiidae	Pyrgus	Pyrgus carthami	Getekende dikkop	1	Malvaceae	Althaea officinalis, Althaea hirsuta, Malva sylvestris, Potentilla argenta, Potentilla opaca, Potentilla cinera, Potentilla hirta
Hesperiidae	Pyrgus	Pyrgus malvae	Aardbeivlinder	2	Rosaceae	Fragaria vesca, Potentilla recta, Potentilla erecta, Potentilla sterilis, Potentilla pedata, Potentilla palustris, Potentilla anglica, Potentilla argenta, Agrimonia eupatoria, Rubus caesius, Rubus fruticosus	Potentilla
Hesperiidae	Pyrgus	Pyrgus serratulae	Groen dikkopje	3	Rosaceae	Potentilla recta, Potentilla pedata, Potentilla neumanniana, Potentilla nevadensis, Potentilla reptans, Potentilla arenaria, Potentilla hirta, Potentilla tabernaemontana, Potentilla crantzii, Potentilla pusilla	Potentilla
Hesperiidae	Pyrgus	Pyrgus cirsii	Zomerdikkopje	3	Rosaceae	Potentilla tabernaemontani, Potentilla reptans, Potentilla hirta, Potentilla neumanniana, Potentilla verna, Potentilla bernaemontani	Potentilla
Hesperiidae	Pyrgus	Pyrgus armoricanus	Oogvlekdikkopje	1.5	Rosaceae	Potentilla neumanniana, Potentilla reptans, Potentilla cinerea, (reported Fragaria vesca), (reported Helianthemum nummularium)	Potentilla
Hesperiidae	Pyrgus	Pyrgus alveus	Grote puzzeldikkop	1	Cistaceae	Helianthemum nummularium, Potentilla sterilis	Helianthemum nummularium
Hesperiidae	Heteropterus	Heteropterus morpheus	Spiegeldikkopje	2	Poaceae	Brachypodium sylvaticum, Calamagrostis canescens, Molinia caerulea, Phragmites australis
Hesperiidae	Carterocephalus	Carterocephalus palaemon	Bont dikkopje	2	Poaceae	Alopecurus pratensis, Brachypodium sylvaticum, Brachypodium pinnatum, Bromus ramosus, Calamagrostis epigejos, Calamagrostis illosa, Dactylis glomerata, Molinia caerulea, Phleum pratense
Hesperiidae	Carterocephalus	Carterocephalus silvicolus	Noords bont dikkopje	2	Poaceae	Brachypodium sylvaticum, Bromopsis ramosa, Cynosurus cristatus, Milium effusum, Phalaris arundinacea
Hesperiidae	Thymelicus	Thymelicus lineola	Zwartsprietdikkopje	1.5	Poaceae	Alopecurus pratensis, Arrhenatherum elatius, Brachypodium pinnatum, Brachypodium sylvaticum, Bromopsis erecta, Calamagrostis epigejos, Carex acutiformis, Dactylis glomerata, Holcus mollis, Lolium perenne, Phleum pratense
Hesperiidae	Thymelicus	Thymelicus sylvestris	Geelsprietdikkopje	2	Poaceae	Anthoxanthum odoratum, Brachypodium sylvaticum, Bromopsis erecta, Cynosurus cristatus, Deschampsia cespitosa, Holcus lanatus, Holcus mollis, Lolium perenne, Melica ciliata, Phleum pratense, Phleum alpinum
Hesperiidae	Thymelicus	Thymelicus acteon	Dwergdikkopje	2	Poaceae	Achnatherum calamagrostis, Brachypodium phoedicoides, Brachypodium sylvaticum, Bromopsis erecta, Calamagrostis villosa, Elytrigia repens, Hyparrhenia erecta, Holcus lanatus, Poa annua
Hesperiidae	Hesperia	Hesperia comma	Kommavlinder	2	Poaceae	Corynephorus canescens, Festuca ovina
Hesperiidae	Ochlodes	Ochlodes sylvanus	Groot dikkopje	1.5	Poaceae	Brachypodium pinnatum, Brachypodium sylvaticum, Calamagrostis epigejos, Dactylis glomerata, Holcus lanatus, Luzula pilosa, Molinia caerulea, Phleum pratense, Poa pratensis
Papilionidae	Parnassius	Parnassius mnemosyne	Zwarte appolovlinder	3	Papaveraceae	Corydalis solida, Corydalis capnoides, Corydalis fabacea, Corydalis 5 sp.
Papilionidae	Parnassius	Parnassius apollo	Apollovlinder	2	Crassulaceae	Rhodiola rosea, Sedum telephium, Sedum album, Sedum rosea, Sedum fabaria, Sedum stevenianum, Sedum villosum, Sempervivum tectorum	Sedum
Papilionidae	Iphiclides	Iphiclides podalirius	Koningspage	2	Rosaceae	Cerasus avium, Crataegus monogyna, Crataegus laevigata, Malus domestica, Padus avium, Prunus spinosa, Prunus dulcis, Prunus domestica, Prunus armeniaca, Pyrus communis, Pyrus spinosa, Pyrus longipes, Sorbus aucupatia	Prunus spinosa
Papilionidae	Papilio	Papilio machaon	Koninginnenpage	1.5	Apiaceae	Aegopodium podagraria, Anethum graveolens, Angelica sylvestris, Angelica archangelica, Bupleurum fructicosum, Bupleurum falcatum, Carum carvi, Daucus carota, Dictamnus fraxinella, Dictamnus albus, V vulgaris, Festula communitis, Foeniculum vulgare, Laserpitium halleri, Laserpitium latifolium, Peucedanum palustre, Peucedanum cervaria, Peucedanum oreoselinum, Pimpinella saxifraga, Ruta graveolens, …
Pieridae	Leptidea	Leptidea sinapis	Boswitje	2	Fabaceae	Vicia, Lathyrus, Coronilla and particularly Lotus
Pieridae	Anthocharis	Anthocharis cardamines	Oranjetipje	2	Brassicaceae	Alliaria petiola, Alliaria officinalis, Arabis turrita, Arabis alpina, Biscutella mollis, Brassica campestris, Cardamine pratensis, Cardaminopsis areanosa, Hesperis lacinata, Isatis tinctoria, Lunaria annua	Alliaria petiolata, Cardamine pratensis
Pieridae	Aporia	Aporia crataegi	Groot geaderd witje	2	Rosaceae	Amygdalus, Crataegus, Malus, Prunus, Pyrus, Sorbus, Spiraea
Pieridae	Pieris	Pieris brassicae	Groot koolwitje	1	Brassicaceae	Brassica, Capparis, Isatis, Sinapis, Raphanus
Pieridae	Pieris	Pieris rapae	Klein koolwitje	1	Brassicaceae	Brassica, Resedaceae, Tropaeolaceae, Capparaceae
Pieridae	Pieris	Pieris napi	Klein geaderd witje	2	Brassicaceae	Alliaria petiola, Arabis turrita, Arabis sagittata, Brassica campestris, Brassica oleracea, Cardamine pratensis, Cardamine amara, Cardamine palustris, Lunaria rediviva, Sinapis arvensis, Sisymbrium officinale
Pieridae	Pontia	Pontia daplidice	Resedawitje	1.5	Brassicaceae	Arabis, Iberis, Rhaphanus, Reseda, Sinapis, Sisymbrium, Cleome iberica
Pieridae	Colias	Colias palaeno	Rijsbesvlinder	3	Ericaceae	Vaccinium uliginosum, Vaccinium myrtillus
Pieridae	Colias	Colias crocea	Oranje luzernevlinder	2	Fabaceae	Anthyllis, Astracanthus, Astralagus, Chamaecytisus, Colutea, Coronilla, Erophaca, Hippocrepis, Lotus, Medicago, Melilotus, Onobrychis, Trifolium, Vicia
Pieridae	Colias	Colias myrmidone	Bremvlinder	2	Fabaceae	Cytisus austriacus, Cytisus biflorus, Chamaecytisus rythenicus, Chamaecytisus ratisbonensis, Chamaecytisus supinus
Pieridae	Colias	Colias hyale	Gele luzernevlinder	2	Fabaceae	Coronilla spp., Melilotus albus, Melilotus officinalis, Medicago falcata, Medicago sativa, Medicago lupulina
Pieridae	Colias	Colias alfacariensis	Valse luzernevlinder	2	Fabaceae	Coronilla varia, Hippocrepis comosa, Anthyllis gerardi, Astralagus monspessulanus, Hippocrepis glauca, Lotus corniculatus
Pieridae	Gonepteryx	Gonepteryx rhamni	Citroenvlinder	3	Rhamnaceae	Rhamnus frangula, Rhamnus cathartica, Rhamnus alaterna, Rhamnus alpina, Rhamnus lycioides
Riodinidae	Hamearis	Hamearis lucina	Sleutelbloemvlinder	3	Primulaceae	Primula veris, Primula vulgaris, Primula elatior
Lycaenidae	Lycaena	Lycaena phlaeas	Kleine vuurvlinder	3	Polygonaceae	Rumex 9 sp.
Lycaenidae	Lycaena	Lycaena helle	Blauw vuurvlindertje	2	Polygonaceae	Polygonum bistorta, P. amphibium, Polygonum 2 sp., Rumex 3 sp.	Polygonum bistorta
Lycaenidae	Lycaena	Lycaena dispar	Grote vuurvlinder	3	Polygonaceae	Rumex hydrolapathum, Rumex 5 sp.
Lycaenidae	Lycaena	Lycaena virgaureae	Morgenrood	3	Polygonaceae	Rumex 6 sp.
Lycaenidae	Lycaena	Lycaena tityrus	Bruine vuurvlinder	3	Polygonaceae	Rumex sp
Lycaenidae	Lycaena	Lycaena alciphron	Violette vuurvlinder	3	Polygonaceae	Rumex acetosa, Rumex scutatus, Rumex acetosella
Lycaenidae	Lycaena	Lycaena hippothoe	Rode vuurvlinder	2	Polygonaceae	Polygonum bistorta, Rumex 5 sp.
Lycaenidae	Thecla	Thecla betulae	Sleedoornpage	2	Rosaceae	Prunus spinosa, Prunus padus, Prunes domestica, Padus avium, Crataegus monogyna, Corylus avellana	Prunus spinosa
Lycaenidae	Favonius	Favonius quercus	Eikenpage	3	Fagaceae	Quercus 6 sp.
Lycaenidae	Callophrys	Callophrys rubi	Groentje	1	Fabaceae / Ericaceae / Cistaceae	Anthyllis vulneraria, Chamaecytisus hirsutus, Cytisus villosus, Dorycnium hirsutum, Erica tetralix, Genista tinctoria, Genista corsica, Genistella sagittalis, Hedysarum grandiflorum, Helianthemum nummularium, Lotus corniculatus, Onobrychis viciifolia, Vaccinium spp
Lycaenidae	Satyrium	Satyrium w-album	Iepenpage	3	Ulmaceae	Ulmus glabra, Ulmus procera, Rhamnus catharticus, Fraxinus, Tilia, Quercus	Ulmus
Lycaenidae	Satyrium	Satyrium pruni	Pruimepage	3	Rosaceae	Prunus spinosa, Prunus padus, Prunes domestica, Berberis vulgaris, Frangula alnus, Padus avium, Rosa canina, Sorbus aucuparia	Prunus spinosa
Lycaenidae	Satyrium	Satyrium spini	Wegedoornpage	3	Rhamnaceae	Frangula alnus, Paliurus spina-christi, Rhamnus cathartica, Rhamnus alterna, Rhamnus lycioides, Rhamnus alpina, Prunus spp	Rhamnus
Lycaenidae	Satyrium	Satyrium ilicis	Bruine eikenpage	3	Fagaceae	Quercus robur, Quercus ilex, Prunus spinosa, Rhamnus cathartica, Ulmus minor	Quercus
Lycaenidae	Satyrium	Satyrium acaciae	Kleine sleedoornpage	4	Rosaceae	Prunus spinosa
Lycaenidae	Lampides	Lampides boeticus	Tijgerblauwtje	2	Fabaceae	Colutea, Crotalaria, Cytisus, Dolichos, Lathyrus, Leguminosae, Spartium, Sutherlandia, Ulex
Lycaenidae	Leptotes	Leptotes pirithous	Panterblauwtje	1	Fabaceae	Alhagi graecorum, Astralagus lusitanicus, Dorycnium pentaphyllum, Erica multiflora, Lythrum salicaria, Medicago sativa, Plumbago auriculata, Plumbago capensis, Rosmarinus officinalis, Ulex parviflorus, Ulex europaeus
Lycaenidae	Cupido	Cupido minimus	Dwergblauwtje	2	Fabaceae	Anthyllis vulneraria, Astralagus australis, Astralagus 4 sp., Colutea arborescens, Coronilla varia, Coronilla juncea, Lotus corniculatus, Melilotus officinalis, Oxytropis campestris, +3 Oxytropis sp	Anthyllis vulneraria
Lycaenidae	Cupido	Cupido argiades	Staartblauwtje	2	Fabaceae	Anthyllis, Astralagus, Coronilla, Lotus, Medicago, Oxytropis, Trifolium, Vicia	Lotus, Trifolium
Lycaenidae	Celastrina	Celastrina argiolus	Boomblauwtje	1	Ericaceae	Arbutus unedo, Astralagus glycyphryllos, Calluna vulgaris, Colutea arborescens, Cornus sanguinea, Dorycnium germanicum, Erica arborea, Escalonia rubra, Euonymus europaeus, Filipendula ulmaria, Frangula alnus, Galega officinalis, Genista tinctoria, Hedera helix, Humulus lupulus, Ilex aquifolium, Ligustrum vulgare, Lotus uliginosus, Lotus pedunculatus, Lythrum salicaria, Medicago sativa, Melilotus …
Lycaenidae	Pseudophilotes	Pseudophilotes baton	Klein tijmblauwtje	2	Lamiaceae	Calamintha nepeta, Lavandula stocheas, Lavandula angustifolia, Lavandula latifolia, Mentha suaveolens, Mentha serpyllum, Mentha rotunda, Satureja montana, Satureja hortensis, Thymus serpyllum, Thymus vulgaris, Thymus nitens, Thymus praecox
Lycaenidae	Scolitantides	Scolitantides orion	Vetkruidblauwtje	3	Crassulaceae	Sedum albuam, Sedum telephium, Sedum aizoon, Sedum 6 sp.
Lycaenidae	Glaucopsyche	Glaucopsyche alexis	Bloemenblauwtje	2	Fabaceae	Anthyllis vulneraria, Astralagus 2 sp., Calicotome villosa, Colutea arborescens, Coronilla varia, Dorycnium pentaphyllum, Galega officinalis, Genista tinctoria, Lathyrus pratensis, Medicago satica, Melilotus alba, Coronilla juncea, Lotus corniculatus
Lycaenidae	Phengaris	Phengaris arion	Tijmblauwtje	3	Lamiaceae	Thymus serpyllum, Tymus praecox	Thymus
Lycaenidae	Phengaris	Phengaris teleius	Pimpernelblauwtje	4	Rosaceae	Sanguisorba officinalis	Sanguisorba officinalis
Lycaenidae	Phengaris	Phengaris nausithous	Donker pimpernelblauwtje	4	Rosaceae	Sanguisorba officinalis	Sanguisorba officinalis
Lycaenidae	Phengaris	Phengaris alcon	Gentiaanblauwtje	3	Gentianaceae	Gentiana 3 sp.	Gentiana
Lycaenidae	Plebejus	Plebejus argus	Heideblauwtje	1	Ericaceae / Fabaceae	Calluna vulgaris, Coronilla varia, Helianthemum nummularium, Lotus corniculatus, Ornithopus perpusillus, Ononis 4 sp., Ulex europaeus
Lycaenidae	Plebejus	Plebejus idas	Vals heideblauwtje	1	Fabaceae	Astralagus 2 sp., Cercis siliquastrum, Chrysaspis campestris, Empetrum nigrum, Genista corsica, Genista 2 sp., Helianthemum nummularium, Hippocrepis comosa, Hippocrepis emeroides, Medicago lupulina, Trifolium pratense, Trifolium repens, Vaccinium uliginosum
Lycaenidae	Plebejus	Plebejus argyrognomon	Kroonkruidblauwtje	2	Fabaceae	Astralagus 2 sp., Coronilla varia, Melilotus officinalis, Onobrychis sative
Lycaenidae	Plebejus	Plebejus optilete	Veenbesblauwtje	2	Ericaceae	Andromeda polifolia, Oxycoccus quadripetalum, Oxycoccus palustris, Vaccinium uliginosum, Vaccinium 3 sp.
Lycaenidae	Aricia	Aricia eumedon	Ooievaarsbekblauwtje	3	Geraniaceae	Geranium sylvaticum, Geranium sanguineum, Geranium tuberosum, Geranium palastre, Geranicum pratense, Geranium cinereum, Geranium purpereum
Lycaenidae	Aricia	Aricia agestis	Bruin blauwtje	1.5	Geraniaceae	Erodium cicutarium, Erodium acaule, Erodium chium, Geranium tuberosum, Geranium sanguineum, Geranium molle, Geranium pusillum, Geranium palustre, Geranium sylvaticum, Geranium prantense, Geranium dissectum, Geranium rotundifolium, Geranium purpureum, Helianthemum nummularium, Tuberaria guttata
Lycaenidae	Aricia	Aricia artaxerxes	Noords bruinblauwtje	1	Geraniaceae	Erodium cicutarium, Helianthemum nummularium, (probably Geranium spp.)
Lycaenidae	Cyaniris	Cyaniris semiargus	Klaverblauwtje	2	Fabaceae	Anthyllis polyphylla, Anthyllis vulneraria, Armeria maritima, Coronilla varia, Melilotus officinalis, Trifolium pratense, Trifolium physodes	Trifolium
Lycaenidae	Polyommatus	Polyommatus dorylas	Turkooisblauwtje	1.5	Fabaceae	Anthyllis vulneraria, Anthyllis montana, Lathyrus vernus, Thymmus serpyllum	Anthyllis vulneraria
Lycaenidae	Polyommatus	Polyommatus amandus	Wikkeblauwtje	2	Fabaceae	Lathyrus pratensis, Medicago sativa, Vicia cracca, Vicia 5 sp.
Lycaenidae	Polyommatus	Polyommatus thersites	Esparcetteblauwtje	3	Fabaceae	Onobrychis viciifolia, Onobrychis 3 sp.
Lycaenidae	Polyommatus	Polyommatus icarus	Icarusblauwtje	2	Fabaceae	Genista tinctoria, Lotus corniculatus, Medicago lupulina, Medicago sativa, Onobrychis viciifolia, Ononis spinosa, Trifolium pratense, Trifolium montana
Lycaenidae	Polyommatus	Polyommatus daphnis	Getand blauwtje	1	Fabaceae	Astralagus 2 sp., Coronilla varia, Lathyrus niger, Onobrychis viciaefolia, Thymus serpyllum
Lycaenidae	Polyommatus	Polyommatus bellargus	Adonisblauwtje	2	Fabaceae	Anthyllis gerardi, Coronilla varia, Genista germanica, Hippocrepis comosa, Hippocrepis glauca, Lotus corniculatus
Lycaenidae	Polyommatus	Polyommatus coridon	Bleek blauwtje	4	Fabaceae	Hippocrepis comosa
Lycaenidae	Polyommatus	Polyommatus damon	Witstreepblauwtje	3	Fabaceae	Onobrychis 5 species
Nymphalidae	Argynnis	Argynnis paphia	Keizersmantel	3	Violaceae	Viola canina, Viola riviniana, Viola palustris, Rubus idaeus, Viburnum opulus
Nymphalidae	Argynnis	Argynnis aglaja	Grote parelmoervlinder	3	Violaceae	Viola hirta, Viola tricolor, Viola palustris, Viola canina
Nymphalidae	Argynnis	Argynnis adippe	Bosrandparelmoervlinder	3	Violaceae	Viola odorata, Viola tricolor, Viola canina, Viola reichenbachiana
Nymphalidae	Argynnis	Argynnis niobe	Duinparelmoervlinder	3	Violaceae	Viola canina, Viola riviniana, Viola tricolor, Viola odorata, Viola hirta, Viola palustris
Nymphalidae	Issoria	Issoria lathonia	Kleine parelmoervlinder	3	Violaceae	Viola tricolor, V. arvensis, V. hirta, V. spp.
Nymphalidae	Brenthis	Brenthis ino	Purperstreepparelmoervlinder	2	Rosaceae	Aruncus vulgaris (dioicus), Filipendula denudata, Filipendula vulgaris, Rubus idaeus, Rubus chamaemorus, Sanguisorba officinalis
Nymphalidae	Brenthis	Brenthis daphne	Braamparelmoervlinder	3	Rosaceae	Rubus fruticosus, Rubus idaeus, Rubus caesius, Rubus canescens, Rubus ulmifolius
Nymphalidae	Boloria	Boloria eunomia	Ringoogparelmoervlinder	1	Polygonaceae	Polygonum viviparum, Polygonum bistorta, Vaccinium uliginosum, Andromeda polifolia, Oxycoccus palustris, Viola odorata, Viola palustris	Polygonum bistorta
Nymphalidae	Boloria	Boloria euphrosyne	Zilvervlek	3	Violaceae	Viola spp.
Nymphalidae	Boloria	Boloria selene	Zilveren maan	3	Violaceae	Viola spp.
Nymphalidae	Boloria	Boloria dia	Paarse parelmoervlinder	3	Violaceae	Viola canina, Viola riviniana, Viola tricolor, Viola odorata, Viola hirta, (reported Prunella vulgaris), (reported Rubus spp.)
Nymphalidae	Boloria	Boloria aquilonaris	Veenbesparelmoervlinder	1	Ericaceae	Oxycoccus palustris, Polygonum bistorta, Viola palustris, Viola canina	Oxycoccus palustris
Nymphalidae	Vanessa	Vanessa atalanta	Atalanta	2.5	Urticaceae	Urtica dioica, Urtica urens, (recorded Parietaria spp.)
Nymphalidae	Vanessa	Vanessa cardui	Distelvlinder	1		Carduus, Cirsium, Malva, Urtica
Nymphalidae	Aglais	Aglais io	Dagpauwoog	2.5	Urticaceae	Humulus lupulus, Urtica dioica, Parietaria officinalis	Urtica dioica
Nymphalidae	Aglais	Aglais urticae	Kleine vos	3	Urticaceae	Urtica dioica, Urtica urens	Urtica dioica
Nymphalidae	Polygonia	Polygonia c-album	Gehakkelde aurelia	1		Urtica dioica, Salix caprea, S. alba, Humulus lupulus, Ribes spp., Corylus avellana, Ulmus spp.	Urtica dioica, Humulus lupulus
Nymphalidae	Araschnia	Araschnia levana	Landkaartje	3	Urticaceae	Urtica dioica, Urtica urens
Nymphalidae	Nymphalis	Nymphalis antiopa	Rouwmantel	1	Salicaceae	Populus tremula, Populus nigra, Populus alba, Salix spp., Betula spp.
Nymphalidae	Nymphalis	Nymphalis polychloros	Grote vos	1	Salicaceae	Populus spp., Salix spp., Ulmus spp.
Nymphalidae	Euphydryas	Euphydryas maturna	Roodbonte vlekvlinder	1		Fraxinus excelsior, Fraxinus angustifolia, Lonicera xylosteum, Plantago lanceolata, Populus tremula, Salix caprea, Vaccinium myrtillus, Veronica chamaedrys, Veronica longifolia, Viburnum opulus
Nymphalidae	Euphydryas	Euphydryas aurinia	Moerasparelmoervlinder	1	Asteraceae	Centauria scabiosa, Gentiana verna, Gentiana lutea, Gentiana acaulis, Scabiosa columbaria, Succisa pratensis	Succisa pratensis
Nymphalidae	Melitaea	Melitaea cinxia	Veldparelmoervlinder	1.5	Plantaginaceae	Plantago lanceolata, Plantago maritima, Plantago major, Plantago media, Veronica spp
Nymphalidae	Melitaea	Melitaea phoebe	Grote vlekvlinder	1	Asteraceae	Centaurea jacea, Centaurea camera, Centaurea collina, Centaurea scabiosa, Arctium lappa, Plantago lanceolata, Plantago afra	Cenataurea
Nymphalidae	Melitaea	Melitaea didyma	Rode vlekvlinder	1	Plantaginaceae / Scrophulariaceae	Antirrhinum brevifolium, Centaurea scabiosa, Digitalis grandiflora, Digitalis purpurea, Linaria vulgaris, Linaria peloponnesiaca, Linaria alpina, Misopates orontium, Plantago subulata, Plantago amplexicaulis, Plantago bellardii, Plantago media, Plantago lanceolata, Plantago major, Stachys recta, Valeriana officinalis, Valeriana montana, Valeriana persica, Verbascum thapsus, Verbascum nigrum, Vero…
Nymphalidae	Melitaea	Melitaea diamina	Woudparelmoervlinder	1	Plantaginaceae	Plantago lanceolata, Polygonum bistorta, Valeriana officinalis, Valeriana sambucifolia, Valeriana dioica, Valeriana repens, Valeriana pratensis
Nymphalidae	Melitaea	Melitaea parthenoides	Westelijke vlekvlinder	1	Plantaginaceae	Plantago lanceolata, Plantago scabiosa, Plantago media, Plantago alpina, Scabiosa spp., Melampyrum spp.
Nymphalidae	Melitaea	Melitaea aurelia	Steppevlekvlinder	1	Orobanchaceae	Melampyrum nemorosum, Plantago lanceolata, Plantago media, Tanacetum spp., Veronica spp.
Nymphalidae	Melitaea	Melitaea britomartis	Oostelijke vlekvlinder	2	Plantaginaceae / Scrophulariaceae	Plantago lanceolata, Veronica teucrium, Veronica spicata, Veronica chamaedrys, Veronica officinalis
Nymphalidae	Melitaea	Melitaea athalia	Bosparelmoervlinder	1	Plantaginaceae / Scrophulariaceae	Digitalis purpurea, Melampyrum pratense, Melampyrum nemorosum, Melampyrum sylvaticum, Melampyrum arvense, Plantago lanceolata, Plantago media, Plantago alpina, Veronica chamaedrys, Veronica montana, Veronica officinalis
Nymphalidae	Limenitis	Limenitis populi	Grote ijsvogelvlinder	3	Salicaceae	Populus tremula, Populus nigra, Populus alba
Nymphalidae	Limenitis	Limenitis camilla	Kleine ijsvogelvlinder	2	Caprifoliaceae	Lonicera periclymenum, Lonicera xylosteum, Lonicera tatarica, Lonicera caprifoilia, Symphoricarpus rivularis	Lonicera periclymenum
Nymphalidae	Limenitis	Limenitis reducta	Blauwe ijsvogelvlinder	3	Caprifoliaceae	Lonicera spp.
Nymphalidae	Apatura	Apatura ilia	Kleine weerschijnvlinder	2	Salicaceae	Populus tremula, Populus alba, Populus nigra, Populus italica, Salix alba, Salix caprea, Salix rosmanifolia
Nymphalidae	Apatura	Apatura iris	Grote weerschijnvlinder	2	Salicaceae	Populus tremula, Salix alba, Salix caprea, Salix aurita, Salix cinerea
Nymphalidae	Pararge	Pararge aegeria	Bont zandoogje	2	Poaceae	Agropyron repens, Agrostis gigantea, Brachypodium sylvaticum, Brachypodium pinnatum, Cynodon dactylon, Dactylis glomerata, Holcus lanatus
Nymphalidae	Lasiommata	Lasiommata megera	Argusvlinder	2	Poaceae	Agrostis capillaris, Agrostis gigantea, Brachypodium sylvaticum, Brachypodium pinnatum, Dactylis glomerata, Festuca ovina, Festuca elatior, Holcus lanatus, Lerchenfeldia flexuosa, Poa annua
Nymphalidae	Lasiommata	Lasiommata petropolitana	Kleine argusvlinder	2	Poaceae	Calamagrostis epigejos, Dactylis glomerata, Festuca elatior, Festuca ovina, Festuca rubra
Nymphalidae	Lasiommata	Lasiommata maera	Grote argusvlinder	1.5	Poaceae	Agrostis capillaris, Calamagrostis epigejos, Calamagrostis arundinacea, Calamagrostis varia, Deschampsia flexuosa, Glyceria fluitans, Festuca rubra, Festuca ovina, Holcus mollis, Hordeum silvaticum, H marinum, Luzula luzuloides
Nymphalidae	Lopinga	Lopinga achine	Boszandoog	1.5	Poaceae	Agropyron caninum, Brachypodium silvaticum, Brachypodium pinnatum, Calamagrostis arundinacea, Calamagrostis purpurea, Carex globularis, Carex canescens, Dactylis glomerata, Deschampsia caesposita, Deschampsia flexuosa, Elymus caninus, Melica nutans, Molinia littoralis, Poa annua, Poa trivialis, Poa nemoralis
Nymphalidae	Coenonympha	Coenonympha tullia	Veenhooibeestje	1	Cyperaceae	Carex, Eriophorum, Festuca, Poa, Stipa
Nymphalidae	Coenonympha	Coenonympha oedippus	Goudooghooibeestje	1.5	Poaceae	Molinia caerulea, Poa palustris, Poa pratensis, Poa annua, Schoenus nigricans
Nymphalidae	Coenonympha	Coenonympha arcania	Tweekleurig hooibeestje	1.5	Cyperaceae	Carex brizoides, Festuca ovina, Holcus lanatus, Melica nutans, Melica ciliata, Poa pratensis, Poa nemoralis
Nymphalidae	Coenonympha	Coenonympha glycerion	Roodstreephooibeestje	1.5	Poaceae	Molinia caerulea, Poa palustris, Poa pratensis, Poa annua, Schoenus nigricans
Nymphalidae	Coenonympha	Coenonympha hero	Zilverstreephooibeestje	2	Poaceae	Brachypodium silvaticum, Briza media, Bromus erectus, Cynosurus cristatus, Melica ciliata, Melica nutans, Poa pratensis
Nymphalidae	Coenonympha	Coenonympha pamphilus	Hooibeestje	2	Poaceae	Anthoxanthum spp., Brachypodium spp., Dactylis spp., Festuca spp., Poa spp., Nardus spp.
Nymphalidae	Pyronia	Pyronia tithonus	Oranje zandoogje	1.5	Poaceae	Agropyron repens, Agrostis capillaris, Agrostis canina, Agrostis vinealis, Brachypodium pinnatum, Brachypodium phoenicoides, Bromus erectus, Carex caryophyllea, Dactyllis glomerata, Elymus repens, Festuca ovina, Phleum pratense, Lolium perenne, Milium eff
Nymphalidae	Aphantopus	Aphantopus hyperantus	Koevinkje	2	Poaceae	Brachypodium sylvaticum, Brachypodium pinnatum, Bromus erectus, Calamagrostis epigejos, Carex hirta, Carex panicea, Dactylis glomerata, Festuca rubra, Holcus lanatus, Holcus mollis, Milium effusum, Poa pratensis, Poa annua, Poa nemoralis
Nymphalidae	Maniola	Maniola jurtina	Bruin zandoogje	2	#N/A	Poaceae
Nymphalidae	Hyponephele	Hyponephele lycaon	Grauw zandoogje	2	Poaceae	Bromus erectus, Festuca ovina, Festuca rubra, Poa annua, Poa pratensis, Stipa pennata
Nymphalidae	Erebia	Erebia ligea	Boserebia	1	Cyperaceae	Carex sylvatica, Carex strigosa, Deschampsia caespitosa, Digitaria sanguinalis, Milium effusum, Poa annua
Nymphalidae	Erebia	Erebia manto	Geelvlekerebia	1	Cyperaceae	Carex flacca, Carex ferruginea, Festuca rubra, Festuca ovina, Festuca eskia
Nymphalidae	Erebia	Erebia epiphron	Bergerebia	2	Poaceae	Deschampsia cespitosa, Deschampsia flexuosa, Festuca ovina, Nardus stricta, Poa annua
Nymphalidae	Erebia	Erebia aethiops	Zomererbia	1.5	Poaceae	Agrostis canina, Anthoxanthum odoratum, Brachypodium pinnatum, Briza media, Bromus erectus, Calamagrostis epigejos, Carex sempervirens, Datylis glomerata, Festuca ovina, Luzula nivea, Molinia caerulea, Poa trivialis, Poa annua, Sesleria caerulea
Nymphalidae	Erebia	Erebia medusa	Voorjaarserebia	2	Poaceae	Bromus erectus, Digitaria sanguinalis, Festuca ovina, Festuca rubra, Milium effusum
Nymphalidae	Erebia	Erebia meolans	Donkere erebia	2	Poaceae	Agrostis cappilaris, Deschampsia flexuosa, Festuca ovina, Nardus stricta, Poa annua
Nymphalidae	Melanargia	Melanargia galathea	Dambordje	2	Poaceae	Agrostis cappilaris, Bromus erectus, Brachypodium pinnatum, Brachypodium sylvaticum, Dactylis glomerata, Festuca rubra, Festuca ovina, Molinia caerula, Phleum pratense, Poa trivialis, Poa annua
Nymphalidae	Minois	Minois dryas	Blauwoog	2	Poaceae	Arrhenatherum elatius, Bromus erectus, Calamagrostis epigejos, Dactylis glomerata, Molinia caerulea
Nymphalidae	Hipparchia	Hipparchia fagi	Grote boswachter	2	Poaceae	Brisa phoenicoides, Dactylis glomerata, Festuca ovina, Poa pratensis
Nymphalidae	Hipparchia	Hipparchia hermione	Kleine boswachter	2	Poaceae	Brachypodium silvaticum, Brachypodium pinnatum, Festuca ovina
Nymphalidae	Hipparchia	Hipparchia semele	Heivlinder	2	Poaceae	Bromus erectus, Briza media, Dactylis glomerata, Festuca ovina, Lolium perenne, Phleum phleoides, Poa pratensis
Nymphalidae	Hipparchia	Hipparchia statilinus	Kleine heivlinder	2	Poaceae	Brachypodium phoenicoides, Brachypodium retusum, Bromus sterilis, Bromus erectus, Dactylis glomerata, Festuca ovina, Festuca rubra, Poa annua, Stipa offeneri, Stipa parviflora, Stipa pennata
Nymphalidae	Arethusana	Arethusana arethusa	Steppevlinder	2	Poaceae	Bromus erectus, Brachypodium phoenicoides, Festuca ovina
Nymphalidae	Brintesia	Brintesia circe	Witbandzandoog	2	Poaceae	Anthoxanthum spp., Bromus erectus, Festuca ovina, Lolium perenne
Nymphalidae	Chazara	Chazara briseis	Heremiet	2	Poaceae	Bromus erectus, Festuca ovina, Sesleria coerulea
Nymphalidae	Danaus	Danaus plexippus	Monarchvlinder	2	Apocynaceae	Asclepias curassavica, Gomphocarpus fruticosus
